# Supplementary material for: Changed Expression of Cytoskeleton Proteins During Lung Injury in a Mouse Model of Streptococcus pneumoniae Infection
Source: Front Microbiol. 2018 May 8;9:928. doi: 10.3389/fmicb.2018.00928 (PMC5952171; doi:10.3389/fmicb.2018.00928)
Supplement: Table 1S — List of proteins identified. [file Table_1.XLSX]

## Sheet: Results
Spot number	Protein description	Gene name/s	Uniprot entry	locus	Entry	MASCOT Score (peptides identified)	Fold change (TIGR/PBS) 24 hrs	Anova	Fold change (TIGR/PBS) 48 hr	Anova	Theo MW	Expe MW	Theor pI	Expe pI	Function (Uniprot)
1	unnamed protein product (elongation factor 2)	Eef2	Q3TLB1	BAE38881	gi|74151550	81 (23)	-1.7	0.0162	-1.4	7.95e-05	95284	117385	6.51	6.62	Catalyzes the GTP-dependent ribosomal translocation step during translation elongation. During this step, the ribosome changes from the pre-translocational (PRE) to the post-translocational (POST) state as the newly formed A-site-bound peptidyl-tRNA and P-site-bound deacylated tRNA move to the P and E sites, respectively. Catalyzes the coordinated movement of the two tRNA molecules, the mRNA and …
2	fibrinogen, gamma polypeptide	Fgg	Q8VCM7	mCG_141536	gi|148683478	136 (19)	1.8	4.04 E-06	1.4	0.000816	49391	50155	5.55	5.62	Together with fibrinogen alpha (FGA) and fibrinogen beta (FGB), polymerizes to form an insoluble fibrin matrix (By similarity). Fibrin has a major function in hemostasis as one of the primary components of blood clots (By similarity). In addition, functions during the early stages of wound repair to stabilize the lesion and guide cell migration during re-epithelialization (By similarity). Was ori…
3	Myh9 protein	Myh9, NMHC II-A, TU-72.6	Q14B05	AAH44834	gi|28277050	75 (24)	2.5	8.41e-08	1.7	0.000116	26347	53368	5.44	5.66	During cell spreading, plays an important role in cytoskeleton reorganization, focal contacts formation (in the margins but not the central part of spreading cells), and lamellipodial retraction; this function is mechanically antagonized by MYH10 (By similarity). Cellular myosin that appears to play a role in cytokinesis, cell shape, and specialized functions such as secretion and capping.
4	unnamed protein product (Myosin light chain kinase 3)	Mylk3	Q3UIZ8	BAE43277	gi|74197329	69 (9)	1.9	0.000845	1.8	1.14e-06	86372	88571	5.26	8.41	Kinase that phosphorylates MYL2 in vitro. Has been proposed to be calmodulin-dependent (PubMed:17885681), although MYL2 phosphorylation has also been observed in the presence or absence of calmodulin (PubMed:18202317). Promotes sarcomere formation in cardiomyocytes and increases cardiomyocyte contractility.
5	mismatch repair endonuclease PMS2 isoform X1	Pms2, AW555130	F6TK25	XP_006504875	gi|568938972	67 (9)	-1.9	0.000665	1.5	0.00149	19441	100769	5.84	8.43	Component of the post-replicative DNA mismatch repair system (MMR). Heterodimerizes with MLH1 to form MutL alpha. DNA repair is initiated by MutS alpha (MSH2-MSH6) or MutS beta (MSH2-MSH6) binding to a dsDNA mismatch, then MutL alpha is recruited to the heteroduplex. Assembly of the MutL-MutS-heteroduplex ternary complex in presence of RFC and PCNA is sufficient to activate endonuclease activity …
6	axonemal dynein heavy chain 8 long form	Dnah8, Dnahc8	Q91XQ0	AF356522_1	gi|14335450	69 (35)	-2.2	1.58e-05	-1.8	5.94e-06	541238	54197	5.77	5.11	Force generating protein of respiratory cilia. Produces force towards the minus ends of microtubules. Dynein has ATPase activity; the force-producing power stroke is thought to occur on release of ADP. Involved in sperm motility; implicated in sperm flagellar assembly.
7	vinculin isoform X1	Vcl	Q64727	XP_006518985	gi|568987488	110 (14)	-1.9	6.36e-06	-2.1	6.1e-05	116717	103231	6.24	6.01	Actin filament (F-actin)-binding protein involved in cell-matrix adhesion and cell-cell adhesion. Regulates cell-surface E-cadherin expression and potentiates mechanosensing by the E-cadherin complex. May also play important roles in cell morphology and locomotion (By similarity).
8	moesin	Msn, C78546	P26041	NP_034963	gi|70778915	200 (37)	-1.5	1.69e-05	-1.5	5.36e-08	67767	77222	6.1	6.88	Probably involved in connections of major cytoskeletal structures to the plasma membrane.
9	centrosomal protein of 128 kDa isoform X3	Cep128, 4930534B04Rik; 5430424K18Rik; AI449708; AI480494; E230024F20	Q8BI22	XP_011242498	gi|755543182	76 (18)	-2.8	0.000207	-1.7	0.0127	128503	60139	4.97	5.44
10	heat shock protein HSP 90-beta	Hsp90ab1, 90kDa; AL022974; C81438; Hsp84; Hsp84-1;	P11499	NP_032328	gi|40556608	67 (11)	-1.5	9.68e-06	-1.4	1.31e-06	83281	84524	5.95	4.81	Molecular chaperone that promotes the maturation, structural maintenance and proper regulation of specific target proteins involved for instance in cell cycle control and signal transduction. Undergoes a functional cycle that is linked to its ATPase activity. This cycle probably induces conformational changes in the client proteins, thereby causing their activation. Interacts dynamically with var…
11	Ulip2 protein	Ulip2, Dpysl2, Crmp2	O08553	CAA71370	gi|1915913	84 (12)	-1.7	0.0016	-1.4	0.000642	62278	65278	5.5	5.55	Plays a role in neuronal development and polarity, as well as in axon growth and guidance, neuronal growth cone collapse and cell migration. Necessary for signaling by class 3 semaphorins and subsequent remodeling of the cytoskeleton. May play a role in endocytosis.
12	Annexin III	Anxa3, Anx3	O35639	CAA04887	gi|2437840	94 (16)	1.7	0.000346	-1.2	0.000649	36384	29846	6.52	5.44	Inhibitor of phospholipase A2, also possesses anti-coagulant properties.
13	mCG6227	Stk38l	Q7TSE6	mCG_6227	gi|148707942	75 (12)	-2.2	6.14e-05	1.3	0.00403	53772	30387	5.88	5.67	Involved in the regulation of structural processes in differentiating and mature neuronal cells.
14	selenium-binding protein 1	Selenbp1, Lp56; Lpsb; SBP56	P17563	NP_033176	gi|22164798	214 (21)	-3.7	0.00393	-1.4	1.13e-05	52514	73750	3.53	6.28	Selenium-binding protein which may be involved in the sensing of reactive xenobiotics in the cytoplasm. May be involved in intra-Golgi protein transport
15	fibrinogen beta chain precursor	Fgb	Q8K0E8	NP_862897	gi|33859809	79 (13)	-4.6	1.1e-05	1.2	0.00346	54753	58756	8.35	6.31	leaved by the protease thrombin to yield monomers which, together with fibrinogen alpha (FGA) and fibrinogen gamma (FGG), polymerize to form an insoluble fibrin matrix. Fibrin has a major function in hemostasis as one of the primary components of blood clots. In addition, functions during the early stages of wound repair to stabilize the lesion and guide cell migration during re-epithelialization…
16	aldehyde dehydrogenase, mitochondrial precursor	Aldh2; Ahd-5; AHD-M1; Ahd5; ALDH-E2; ALDHI	Q9DBF1	NP_033786	gi|6753036	191 (16)	2	1.43e-05	1.2	0.00979	58861	57098	6.06	6.55	Multifunctional enzyme mediating important protective effects. Metabolizes betaine aldehyde to betaine, an important cellular osmolyte and methyl donor. Protects cells from oxidative stress by metabolizing a number of lipid peroxidation-derived aldehydes. Involved in lysine catabolism
17	aldehyde dehydrogenase, mitochondrial precursor	Aldh2; Ahd-5; AHD-M1; Ahd5; ALDH-E2; ALDHI	Q9DBF1	NP_033786	gi|6753036	175(14)	1.7	0.00326	-1.3	4.18e-05	58861	56580	6.06	6.45	Multifunctional enzyme mediating important protective effects. Metabolizes betaine aldehyde to betaine, an important cellular osmolyte and methyl donor. Protects cells from oxidative stress by metabolizing a number of lipid peroxidation-derived aldehydes. Involved in lysine catabolism (By similarity).
18	Transketolase	tkt	P40142	BAE31238	gi|74220095	108 (10)	5.2	2.6e-08	2.2	0.000262	67630	67874	7.23	8.03	Catalyzes the transfer of a two-carbon ketol group from a ketose donor to an aldose acceptor, via a covalent intermediate with the cofactor thiamine pyrophosphate.
19	lipocortin I protein, partial	Anxa1	P10107	AAA39420	gi|387403	100 (10)	2	1.51e-05	1.7	9.83e-09	38734	36961	7.15	7.39	Plays important roles in the innate immune response as effector of glucocorticoid-mediated responses and regulator of the inflammatory process. Has anti-inflammatory activity (PubMed:12475898). Plays a role in glucocorticoid-mediated down-regulation of the early phase of the inflammatory response (PubMed:12475898). Promotes resolution of inflammation and wound healing (PubMed:25664854). Functions…
20	desmoplakin	Dsp; 2300002E22Rik; 5730453H04Rik; AA407887;	E9Q557	NP_076331	gi|190194418	156 (76)	1.9	7.2e-05	1.2	0.00155	332912	67361	6.43	5.16	Major high molecular weight protein of desmosomes. Involved in the organization of the desmosomal cadherin-plakoglobin complexes into discrete plasma membrane domains and in the anchoring of intermediate filaments to the desmosomes.
21	unnamed protein product: hypothetical protein	N.A.		BAC29120	gi|26330780	71 (8)	2.4	0.000291	2.1	0.00328	12608	37624	10.43	5.42	unknown function
22	leukocyte elastase inhibitor A (Serpin)	Serpinb1a; 1190005M04Rik; AI325983; EI; EIA; ELANH2;	Q9D154	NP_079705	gi|114158675	72 (16)	4.6	6.77e-06	1.9	1.48e-05	42575	42262	5.85	5.89	Regulates the activity of the neutrophil proteases and thus, forms complexes with chymotrypsin, elastase, cathepsin G and proteinase-3.
23	Serine protease inhibitor A3K-like	Serpina3k, Mcm2,Spi2	P07759	XM_011238276.1	gi|755491057	96 (18)	-1.6	6.39e-05	-2.2	1.75e-06	46880	69444	5.05	3.82	Contrapsin inhibits trypsin-like proteases.
24	Plasminogen	Plg	P20918	J04766.1	gi|200403	123	-1.7	0.00447	-1.7	3.55e-05	90808	98333	6.18	5.72	Plasmin dissolves the fibrin of blood clots and acts as a proteolytic factor in a variety of other processes including embryonic development, tissue remodeling, tumor invasion, and inflammation. In ovulation, weakens the walls of the Graafian follicle. It activates the urokinase-type plasminogen activator, collagenases and several complement zymogens, such as C1 and C5. Cleavage of fibronectin an…
25	microrchidia 4, isoform CRA_a	Morc4	A2RSL2	mCG_118655	gi|148691971	82(11)	1.6	0.000185	-1.5	7.77e-06	100598	108615	8.56	6.98	Exhibits ATPase activity. Binds DNA/RNA in a non-specific manner and exhibits endonuclease activity. Probably involved in DNA repair. Involved in RNA-directed DNA methylation (RdDM) as a component of the RdDM machinery and required for gene silencing. May also be involved in the regulation of chromatin architecture to maintain gene silencing.
26	Hemopexin, isoformCRA_e	Hpx	Q91X72	mCG_19728	gi|148684837	84 (14)	-1.6	0.00825	1.7	0.000905	51318	71667	7.58	5.21	Binds heme and transports it to the liver for breakdown and iron recovery, after which the free hemopexin returns to the circulation.
27	PAR3 splice variant	Pard3	Q4JJC0	DQ082726.1	gi|67974723	70 (16)	-1.4	0.00912	4.4	0.00365	46115	71528	9.14	5.3	Adapter protein involved in asymmetrical cell division and cell polarization processes. Seems to play a central role in the formation of epithelial tight junctions. Targets the phosphatase PTEN to cell junctions. Involved in Schwann cell peripheral myelination (By similarity). Association with PARD6B may prevent the interaction of PARD3 with F11R/JAM1, thereby preventing tight junction assembly. …
28	coiled-coil domain-containing protein 168 isoform X2	Gm8251	F6VUT6	XM_011238630.1	gi|755493074	76 (75)	-1.5	0.0168	-1.5	3.24e-05	225966	89048	9.76	5.61
29	Hemopexin, isoformCRA_e	Hpxn	Q91X72	mCG_19728	gi|148684837	120 (19)	2.4	0.000179	2.1	1.59e-06	51318	72639	7.58	5.79	Binds heme and transports it to the liver for breakdown and iron recovery, after which the free hemopexin returns to the circulation.
30	Hemopexin, isoformCRA_e	Hpxn	Q91X72	mCG_19728	gi|148684837	128 (19)	2	0.00687	3.7	0.000279	51318	71806	7.58	5.63	Binds heme and transports it to the liver for breakdown and iron recovery, after which the free hemopexin returns to the circulation.
32	Tubulin alpha-1C chain	Tuba1c, Tuba6	P68373	NM_009448.4	gi|6678469	96 (19)	-1.5	0.00152	-1.5	9.68e-05	49909	56321	4.96	4.97	Tubulin is the major constituent of microtubules. It binds two moles of GTP, one at an exchangeable site on the beta chain and one at a non-exchangeable site on the alpha chain.
33	Polymerase I and transcript release factor	Ptrf	O54724	NM_008986.2	gi|6679567	79 (14)	-1.6	0.0019	-1.8	2.24e-05	43954	54404	5.42	5.03	Plays an important role in caveolae formation and organization. Required for the sequestration of mobile caveolin into immobile caveolae. Termination of transcription by RNA polymerase I involves pausing of transcription by TTF1, and the dissociation of the transcription complex, releasing pre-rRNA and RNA polymerase I from the template. PTRF is required for dissociation of the ternary transcript…
34	Tubulin beta-5 chain	Tubb5	P99024	NM_011655.5	gi|7106439	160 (24)	-1.5	0.015	-2.5	4.84e-09	49671	49974	4.78	4.45	Tubulin is the major constituent of microtubules. It binds two moles of GTP, one at an exchangeable site on the beta chain and one at a non-exchangeable site on the alpha chain.
35	Indolethylamine N-methyltransferase	Inmt, Temt	P40936	NM_009349.3	gi|6678281	106 (15)	-1.5	9.22e-05	-1.3	2.63e-05	29460	28443	6	5.98	Catalyzes the N-methylation of tryptamine and structurally related compounds (By similarity). Functions as thioether S-methyltransferase and is active with a variety of thioethers and the corresponding selenium and tellurium compounds, including 3-methylthiopropionaldehyde, dimethyl selenide, dimethyl telluride, 2-methylthioethylamine, 2-methylthioethanol, methyl-n-propyl sulfide and diethyl sulf…
36	SEC14-like protein 3 isoform X1	Sec14l3, mCG_140354	Q5SQ27	XM_011243730.1	gi|75553646	125 (21)	3	0.000273	-1.2	1.16e-06	46084	45039	5.64	5.61	Transporter activity. Probable hydrophobic ligand-binding protein; may play a role in the transport of hydrophobic ligands like tocopherol, squalene and phospholipids.
37	dynein heavy chain 2	Dnah2, Dnahc2	P0C6F1	NP_001074799	gi|124486773	67 (35)	2.6	0.00308	1.5	7.16e-08	511565	48997	6.03	5.9	Force generating protein of respiratory cilia. Produces force towards the minus ends of microtubules. Dynein has ATPase activity; the force-producing power stroke is thought to occur on release of ADP. Involved in sperm motility; implicated in sperm flagellar assembly (By similarity).
38	Aldehyde dehydrogenase, mitochondrial isoform 2 precursor	Aldh2	A0A0G2JEU1	NM_001308450.1	gi|817379474	126 (18)	-1.4	0.0274	-1.5	4.55e-05	51350	53161	7.04	6.51	This protein is involved in step 2 of the subpathway that synthesizes acetate from ethanol.
39	Enolase 1B, retrotransposed	Eno1, Eno-1, Eno1b	P17182	NM_001025388.1	gi|70794816	142 (16)	1.1	0.0227	1.5	0.00217	47141	48329	6.36	6.54	Multifunctional enzyme that, as well as its role in glycolysis, plays a part in various processes such as growth control, hypoxia tolerance and allergic responses (By similarity). May also function in the intravascular and pericellular fibrinolytic system due to its ability to serve as a receptor and activator of plasminogen on the cell surface of several cell-types such as leukocytes and neurons…
41	EH domain-containing protein 1	Ehd1	Q3T9A1	AK172669.1	gi|74196789	89 (16)	-1.3	0.0833	-1.5	7.88e-06	56379	65972	9.4	6.81	ATP- and membrane-binding protein that controls membrane reorganization/tubulation upon ATP hydrolysis. In vitro causes vesiculation of endocytic membranes (PubMed:24019528). Acts in early endocytic membrane fusion and membrane trafficking of recycling endosomes (PubMed:15020713, PubMed:17233914, PubMed:20801876). Recruited to endosomal membranes upon nerve growth factor stimulation, indirectly r…
43	Dihydropyrimidinase-related protein 2	Dpysl2, Crmp2, Ulip2	O08553	NM_009955.3	gi|40254595	102(19)	-1.4	0.00451	-1.7	7.6e-06	62278	68750	5.95	6.31	Plays a role in neuronal development and polarity, as well as in axon growth and guidance, neuronal growth cone collapse and cell migration. Necessary for signaling by class 3 semaphorins and subsequent remodeling of the cytoskeleton. May play a role in endocytosis.
44	Vinculin isoform X1	Vcl	Q64727	XM_006518922.1	gi|568987488	60 (19)	4.3	9.08e-07	2.6	7.34e-05	116717	68611	5.77	7.48	Actin filament (F-actin)-binding protein involved in cell-matrix adhesion and cell-cell adhesion. Regulates cell-surface E-cadherin expression and potentiates mechanosensing by the E-cadherin complex. May also play important roles in cell morphology and locomotion (By similarity).
45	Sperm acrosome associated 6 isoform X4	Spaca6	E9Q8Q8	XM_011246692.1	gi|755559257	70(9)	-1.2	0.000641	-1.5	0.00216	38503	72778	6.36	7.55	Sperm protein potentially involved sperm-egg fusion.
46	Pyruvate kinase PKM isoform X4	Pkm	P52480	XM_006510856.2	gi|568960835	91 (17)	-1.6	7.97e-05	-1.3	7.56e-07	57845	61250	7.42	7.67	Glycolytic enzyme that catalyzes the transfer of a phosphoryl group from phosphoenolpyruvate (PEP) to ADP, generating ATP. Stimulates POU5F1-mediated transcriptional activation (By similarity).
47	Ras-associated and pleckstrin homology domains-containing protein 1 isoform X6	Raph1	F2Z4B7	XM_006496327.2	gi|568907072	64 (13)	1.1	0.00189	1.5	4.65e-05	72793	47712	5.94	7.04	Mediator of localized membrane signals. Implicated in the regulation of lamellipodial dynamics. Negatively regulates cell adhesion.
48	6-phosphogluconate dehydrogenase, decarboxylating	Pgd	Q9DCD0	NM_001081274.1	gi|124486895	87 (16)	1.6	0.002233	1.5	2.7e-07	53247	49049	6.88	7.33	Catalyzes the oxidative decarboxylation of 6-phosphogluconate to ribulose 5-phosphate and CO2, with concomitant reduction of NADP to NADPH.
49	Creatine kinase M-type	Ckm	P07310	NM_007710.2	gi|6671762	151 (19)	1.6	9.68e-05	1.8	3.52e-08	43045	45450	6.62	7.17	Reversibly catalyzes the transfer of phosphate between ATP and various phosphogens (e.g. creatine phosphate). Creatine kinase isoenzymes play a central role in energy transduction in tissues with large, fluctuating energy demands, such as skeletal muscle, heart, brain and spermatozoa.
50	Lipocortin I protein	Anxa1, Anx1,Lpc-1, Lpc1	P10107	M24554.1	gi|387403	87 (18)	-1.4	2.95e-06	-1.4	6.42e-06	38734	29825	7.15	6.97	Plays important roles in the innate immune response as effector of glucocorticoid-mediated responses and regulator of the inflammatory process. Has anti-inflammatory activity (PubMed:12475898). Plays a role in glucocorticoid-mediated down-regulation of the early phase of the inflammatory response (PubMed:12475898). Promotes resolution of inflammation and wound healing (PubMed:25664854). Functions…
51	Phosphoglycerate mutase 1	Pgam1	Q9DBJ1	NM_023418.2	gi|114326546	74 (13)	1.2	0.000414	1.6	0.00304	28832	29386	6.75	7.04	Interconversion of 3- and 2-phosphoglycerate with 2,3-bisphosphoglycerate as the primer of the reaction. Can also catalyze the reaction of EC 5.4.2.4 (synthase) and EC3.1.3.13 (phosphatase), but with a reduced activity.
52	Keratin, type II cytoskeletal 4	Krt4, Krt2-4	P07744	NM_008475.2	gi|133778953	187 (28)	1.4	4.5e-05	1.5	4.5e-05	56283	60417	8.32	9.16	epithelial cell differentiation negative regulation of epithelial cell proliferation
53	Poly [ADP-ribose] polymerase 8	Parp8	F8WIK2	NM_001081009.1	gi|124486598	66(19)	-1.5	5.09e-08	-1.3	3.13e-06	99486	52539	8.64	9.05	NAD+ ADP-ribosyltransferase activity
54	Pleckstrin homology domain-containing family J member 1 isoform X3	Plekhj1, Gnrpx	Q9D240	XM_011243604.1	gi|755535311	68(9)	5	7.48e-05	3.8	4.16e-12	19029	22995	6.62	4.77
55	EH domain-containing protein 4	Ehd4, Past2	Q9EQP2	NM_133838.4	gi|31981592	109(27)	-1.6	4.95e-05	-1.8	9.09e-07	61481	70139	6.32	6.6	ATP- and membrane-binding protein that probably controls membrane reorganization/tubulation upon ATP hydrolysis. Plays a role in early endosomal transport.
56	protein disulfide-isomerase precursor	P4hb, ERp59; PDI; Pdia1; Thbp	P09103	NM_011032.2	gi|42415475	106(15)	2.6	0.00388	2	9.99e-08	57058	72500	4.72	6.15	This multifunctional protein catalyzes the formation, breakage and rearrangement of disulfide bonds. At the cell surface, seems to act as a reductase that cleaves disulfide bonds of proteins attached to the cell. May therefore cause structural modifications of exofacial proteins. Inside the cell, seems to form/rearrange disulfide bonds of nascent proteins. At high concentrations, functions as a c…
57	protein disulfide-isomerase precursor	P4hb, ERp59; PDI; Pdia1; Thbp	P09103	NM_011032.2	gi|42415475	102(12)	1.8	0.0328	2.1	1.59e-06	57058	71667	4.72	6.3	This multifunctional protein catalyzes the formation, breakage and rearrangement of disulfide bonds. At the cell surface, seems to act as a reductase that cleaves disulfide bonds of proteins attached to the cell. May therefore cause structural modifications of exofacial proteins. Inside the cell, seems to form/rearrange disulfide bonds of nascent proteins. At high concentrations, functions as a c…
58	tropomyosin alpha-1 chain isoform Tpm1.5cy	Tpm1, Tpm-1, Tpma	P58771	NM_001164251.1	gi|256000786	106(15)	-2.1	3.33e-06	-1.4	4.67e-06	32681	57306	4.69	4.39	Binds to actin filaments in muscle and non-muscle cells. Plays a central role, in association with the troponin complex, in the calcium dependent regulation of vertebrate striated muscle contraction. Smooth muscle contraction is regulated by interaction with caldesmon. In non-muscle cells is implicated in stabilizing cytoskeleton actin filaments.
59	2'-5' oligoadenylate synthetase 1H isoform 2	Oas1h, oasl6	Q8VI97	NM_001159934.1	gi|229576931	72(11)	4.3	3.7e-08	3.8	6.85e-09	43667	45244	8.31	4.15	Involved in immune response. Nucleotidyltransferase activity.
60	2'-5' oligoadenylate synthetase 1H isoform 2	Oas1h, oasl6	Q8VI97	NM_001159934.1	gi|229576931	101(15)	3	4.59e-06	3.2	1.93e-07	43667	44422	8.31	4.45	Involved in immune response. Nucleotidyltransferase activity.
61	nonmuscle heavy chain myosin II-A	Myh9	Q8VDD5	AJ312390.1	gi|17978023	78(19)	1.8	0.000273	1.7	1.12e-05	226372	49100	5.54	5.52	During cell spreading, plays an important role in cytoskeleton reorganization, focal contacts formation (in the margins but not the central part of spreading cells), and lamellipodial retraction; this function is mechanically antagonized by MYH10 (By similarity). Cellular myosin that appears to play a role in cytokinesis, cell shape, and specialized functions such as secretion and capping.
62	tRNA pseudouridine synthase A, mitochondrial isoform 1	Pus1	Q9WU56	AB041563.1:	gi|7670391	70(11)	1.6	0.000173	1.7	0.00272	47502	47404	9.03	5.48	Converts specific uridines to PSI in a number of tRNA substrates. Acts on positions 27/28 in the anticodon stem and also positions 34 and 36 in the anticodon of an intron containing tRNA. Involved in regulation of nuclear receptor activity possibly through pseudouridylation of SRA1 RNA. Isoforms 3 and 4 do not form pseudouridine when expressed in vitro.
63	SEC14-like protein 3 isoform X1	Sec14l3	Q5SQ27	XM_011243730.2	gi|755536460	87(11)	1.8	5.83e-05	2.1	1.57e-05	46084	44884	5.64	5.54	Transporter activity. Probable hydrophobic ligand-binding protein; may play a role in the transport of hydrophobic ligands like tocopherol, squalene and phospholipids.
64	Chain A, Crystal Structure Of The Cd8 Alpha BetaH-2dd Complex (MHC class I heavy chain precursor)	H2-D1	P01899	U47326.1	gi|254220921	78(12)	2.6	0.000586	2.5	8.48e-05	40836	47404	5.98	5.43	Involved in the presentation of foreign antigens to the immune system.
65	Chain A, Crystal Structure Of The Cd8 Alpha BetaH-2dd Complex (MHC class I heavy chain precursor)	H2-D1	P01899	U47326.1	gi|254220921	74(12)	1.6	0.000103	7.2	1.36e-06	40836	46375	5.98	5.33	Involved in the presentation of foreign antigens to the immune system.
66	Interferon-inducible GTPase 1	Iigp1, Ifgga1, Iigp, Irga6	Q9QZ85	NM_001146275.1	gi|55669981	88(15)	-2.9	0.000789	3	7.86e-05	47572	49563	6.01	6.1	GTPase with low activity. Has higher affinity for GDP than for GTP. Plays a role in resistance to intracellular pathogens. Required for disruption of the parasitophorous vacuole formed following T.gondii infection and subsequent killing of the parasite. Mediates resistance to C.trachomatis infection by targeting bacterial inclusions to autophagosomes for subsequent lysosomal destruction.
67	thymidylate kinase family LPS-inducible member	Tyki, Cmpk2	Q3U5Q7	mCG_17802	gi|148705023	202(22)	2.6	0.00594	4.3	3.01e-06	50036	48997	5.86	5.99	May participate in dUTP and dCTP synthesis in mitochondria. Is able to phosphorylate dUMP, dCMP, CMP, UMP and monophosphates of the pyrimidine nucleoside analogs ddC, dFdC, araC, BVDU and FdUrd with ATP as phosphate donor. Also displays broad nucleoside diphosphate kinase activity (By similarity).
68	Interferon-gamma-inducible GTPase Ifggb5 protein	Tgtp	Q62293	mCG_65051	gi|148701833	118(18)	-1.2	0.00725	2.8	0.000545	47121	45964	5.49	5.99	Response to interferon-beta
69	leukocyte elastase inhibitor A (Serpin)	Serpinb1a	Q9D154	NM_025429.2	gi|114158675	82(13)	2.6	0.00121	2.3	1.08e-08	42575	40566	5.85	6.02	Regulates the activity of the neutrophil proteases and thus, forms complexes with chymotrypsin, elastase, cathepsin G and proteinase-3.
70	Inhibitory G protein of adenylate cyclase, alpha chain	Gnai2	P08752	M13963.1	gi|309255	111(13)	4.1	0.000443	1.5	1.48e-05	40489	41542	5.28	4.73	Guanine nucleotide-binding proteins (G proteins) are involved as modulators or transducers in various transmembrane signaling systems. The G(i) proteins are involved in hormonal regulation of adenylate cyclase: they inhibit the cyclase in response to beta-adrenergic stimuli. May play a role in cell division.
71	coatomer subunit epsilon	Cope	O89079	NM_021538.1	gi|10946972	74 (15)	1.7	0.00726	2.5	0.00185	34567	39116	4.94	4.7	The coatomer is a cytosolic protein complex that binds to dilysine motifs and reversibly associates with Golgi non-clathrin-coated vesicles, which further mediate biosynthetic protein transport from the ER, via the Golgi up to the trans Golgi network. The coatomer complex is required for budding from Golgi membranes, and is essential for the retrograde Golgi-to-ER transport of dilysine-tagged pro…
72	rabphilin 3A-like	Rph3al	B7FAU1	RP23-78H4.4-004	gi|215406562	66(5)	1.7	0.00472	3.2	0.00624	11372	29978	5.53	4.75	Rab GTPase effector involved in the late steps of regulated exocytosis, both in endocrine and exocrine cells (By similarity). Acts as a potential RAB3B effector protein in epithelial cells.
73	ferritin heavy chain	Fth1	P09528	NM_010239.2	gi|6753912	104(11)	-1.3	0.000856	-1.5	1.22EE-05	21067	28399	5.25	4.18	Stores iron in a soluble, non-toxic, readily available form. Important for iron homeostasis. Has ferroxidase activity. Iron is taken up in the ferrous form and deposited as ferric hydroxides after oxidation. Also plays a role in delivery of iron to cells. Mediates iron uptake in capsule cells of the developing kidney.
74	alpha-actinin-4 isoform X4	Actn4	P57780	XM_006540257.2	gi|568946342	108(27)	-1.7	0.000672	-1.5	1.56e-05	104977	109538	5.14	4.84	F-actin cross-linking protein which is thought to anchor actin to a variety of intracellular structures. This is a bundling protein. Probably involved in vesicular trafficking via its association with the CART complex. The CART complex is necessary for efficient transferrin receptor recycling but not for EGFR degradation (By similarity). Involved in tight junction assembly in epithelial cells pro…
75	valosin containing protein, isoform CRA_b	Vcp	Q01853	AK028264.1	gi|26390141	254(32)	-1.6	0.0162	-1.4	3.51e-05	89322	100308	5.36	4.99	Necessary for the fragmentation of Golgi stacks during mitosis and for their reassembly after mitosis. Involved in the formation of the transitional endoplasmic reticulum (tER). The transfer of membranes from the endoplasmic reticulum to the Golgi apparatus occurs via 50-70 nm transition vesicles which derive from part-rough, part-smooth transitional elements of the endoplasmic reticulum (tER). V…
76	Acylpeptide hydrolase	Apeh	Q8R146	BC025494.1	gi|19343726	82(9)	-1.5	0.0102	-1.3	1.46e-05	81581	88333	9.51	5.23	This enzyme catalyzes the hydrolysis of the N-terminal peptide bond of an N-acetylated peptide to generate an N-acetylated amino acid and a peptide with a free N-terminus. It preferentially cleaves off Ac-Ala, Ac-Met and Ac-Ser (By similarity).
77	nuclear protein MDM1 isoform 2	Mdm1	Q9D067	AK011769.1	gi|12848104	72(18)	1.4	2.87e-05	-1.4	1.77e-05	79689	91667	6.24	5.45	Microtubule-binding protein that negatively regulates centriole duplication. Binds to and stabilizes microtubules.
78	forkhead-associated (FHA) phosphopeptide binding domain 1	Fhad1	A6PWD2	mCG_140448	gi|148681466	94(16)	-1.1	0.000845	1.8	1.14e-06	163728	75694	8.62	4.98	FHA domain is a phosphopeptide recognition domain found in many regulatory proteins.
79	retinoic acid receptor RXR-beta isoform 2	Rxrb	P28704	NM_011306.4	gi|13489062	74(15)	1.6	7.85e-07	1.5	4.14e-06	55866	59171	9.15	6.34	Receptor for retinoic acid. Retinoic acid receptors bind as heterodimers to their target response elements in response to their ligands, all-trans or 9-cis retinoic acid, and regulate gene expression in various biological processes. The RAR/RXR heterodimers bind to the retinoic acid response elements (RARE).
80	CLIP-associating protein 1 isoform 5	Clasp1	Q80TV8	NM_001293301.1	gi|648215678	77(20)	-1.9	0.00013	2.7	9.65e-07	169227	66250	3.53	6.67	Microtubule plus-end tracking protein that promotes the stabilization of dynamic microtubules. Involved in the nucleation of noncentrosomal microtubules originating from the trans-Golgi network (TGN). Required for the polarization of the cytoplasmic microtubule arrays in migrating cells towards the leading edge of the cell. May act at the cell cortex to enhance the frequency of rescue of depolyme…
81	fibrinogen beta chain preproprotein	Fgb	Q8K0E8	NM_181849.3	gi|33859809	67(10)	-1	0.00641	1.5	5.06e-05	54753	58964	8.35	6.59	Cleaved by the protease thrombin to yield monomers which, together with fibrinogen alpha (FGA) and fibrinogen gamma (FGG), polymerize to form an insoluble fibrin matrix. Fibrin has a major function in hemostasis as one of the primary components of blood clots. In addition, functions during the early stages of wound repair to stabilize the lesion and guide cell migration during re-epithelializatio…
82	protein tyrosine phosphatase, non-receptor type 20	Ptpn20	O55082	mCG_4589	gi|148692912	72(12)	1.4	0.0149	-1.6	3.32e-06	49119	50466	6.19	6.74	Tyrosine-protein phosphatase targeted to sites of actin polymerization in response of varied extracellular stimuli. Has tyrosine phosphatase activity towards various tyrosyl phosphorylated substrates.
83	vimentin	Vim	P20152	mCG_15706	gi|148676106	72(16)	-1.7	0.00181	1.6	0.000706	53688	48895	5.05	6.62	Vimentins are class-III intermediate filaments found in various non-epithelial cells, especially mesenchymal cells. Vimentin is attached to the nucleus, endoplasmic reticulum, and mitochondria, either laterally or terminally. Involved with LARP6 in the stabilization of type I collagen mRNAs for CO1A1 and CO1A2.
84	EH domain-containing protein 2	Ehd2	Q8BH64	NM_153068.3	gi|55742711	98(10)	-1.5	0.00888	-1.8	6.74e-08	61174	70139	6.08	6.54	ATP- and membrane-binding protein that controls membrane reorganization/tubulation upon ATP hydrolysis (PubMed:24508342). Plays a role in membrane trafficking between the plasma membrane and endosomes. Important for the internalization of GLUT4 (PubMed:14676205). Required for fusion of myoblasts to skeletal muscle myotubes. Required for normal translocation of FER1L5 to the plasma membrane (PubMe…
85	dihydropyrimidinase-related protein 2 (Ulip2 protein)	Dpysl2, Crmp2, Ulip2	O08553	NM_009955.3	gi|40254595	161(18)	-1.5	0.00507	-1.6	3.15e-08	62278	73889	5.95	6.53	Plays a role in neuronal development and polarity, as well as in axon growth and guidance, neuronal growth cone collapse and cell migration. Necessary for signaling by class 3 semaphorins and subsequent remodeling of the cytoskeleton. May play a role in endocytosis.
86	nuclear mitotic apparatus protein 1 isoform X1	Numa1	E9Q7G0	XM_006507169.2	gi|568949263	78(13)	-1.1	0.000346	-2.5	4.84e-09	235630	50984	5.68	4.8	Highly abundant component of the nuclear matrix where it may serve a non-mitotic structural role, occupies the majority if the nuclear volume (PubMed:10075938). Required for maintenance and establishment of the mitotic spindle poles during symmetric cell divisions, functioning as a tether linking bulk microtubules of the spindle to centrosomes (PubMed:7769006, PubMed:11956313, PubMed:26195665). A…
87	zinc finger protein 280D isoform X7	Znf280d	Q68FE8	XM_017313343.1	gi|1039793064	68(15)	1.6	0.00275	-1.6	2.27e-07	107836	21385	6.38	5.7	May function as a transcription factor.
88	Vinculin	Vcl	P12003	NM_009502.4	gi|31543942	151(27)	-1.9	0.000698	-1.7	5.62e-05	124560	119692	5.43	6.05	Actin filament (F-actin)-binding protein involved in cell-matrix adhesion and cell-cell adhesion. Regulates cell-surface E-cadherin expression and potentiates mechanosensing by the E-cadherin complex. May also play important roles in cell morphology and locomotion.
89	ezrin	Ezr	P26040	AK035271.1	gi|26330558	74(11)	-1.6	0.00159	-1.4	2.92e-05	69407	90000	5.83	6.06	Probably involved in connections of major cytoskeletal structures to the plasma membrane. In epithelial cells, required for the formation of microvilli and membrane ruffles on the apical pole. Along with PLEKHG6, required for normal macropinocytosis (By similarity).
90	Tac2-N	Tc2n	Q91XT6	AB062282.1	gi|15186738	77(12)	-1.8	0.000106	-1.8	5.64e-08	54988	111077	9.1	5.71	Involved in regulation of blood coagulation
91	indolethylamine N-methyltransferase	Inmt, Temt	P40936	NM_009349.3	gi|6678281	137(13)	1.7	2.56e-09	3	6.47e-08	29460	27281	6	5.48	Catalyzes the N-methylation of tryptamine and structurally related compounds (By similarity). Functions as thioether S-methyltransferase and is active with a variety of thioethers and the corresponding selenium and tellurium compounds, including 3-methylthiopropionaldehyde, dimethyl selenide, dimethyl telluride, 2-methylthioethylamine, 2-methylthioethanol, methyl-n-propyl sulfide and diethyl sulf…
2b	fibrinogen gamma chain isoform 2 precursor	Fgg	Q8VCM7	mCG_141536	gi|952977828	96(17)	1.9	8.41e-08	1.7	8.74e-05	49391	45861	5.55	5.7	Together with fibrinogen alpha (FGA) and fibrinogen beta (FGB), polymerizes to form an insoluble fibrin matrix (By similarity). Fibrin has a major function in hemostasis as one of the primary components of blood clots (By similarity). In addition, functions during the early stages of wound repair to stabilize the lesion and guide cell migration during re-epithelialization (By similarity). Was ori…
31 mixture	RIMS-binding protein3	Rimbp3	E9PZY2	NM_001033338.3	gi|191252808	70 (24)	-1.6	0.000187	-1.5	5.56e-06	177278	64306	5.76	5.62
31 mixture	Vinculin isoform X1	Vcl	Q64727	XM_006518922.1	gi|568987488	95 (27)	-1.6	0.000187	-1.5	5.56e-06	116717	64306	5.77	5.62	Actin filament (F-actin)-binding protein involved in cell-matrix adhesion and cell-cell adhesion. Regulates cell-surface E-cadherin expression and potentiates mechanosensing by the E-cadherin complex. May also play important roles in cell morphology and locomotion (By similarity).
40 mixture	Stress-inducedphosphoprotein 1	Stip1	Q60864	BC003794.1	gi|13277819	86 (22)	-1.5	4.12e-06	-1.7	1.04e-07	62582	53575	6.4	6.79	Mediates the association of the molecular chaperones HSC70 and HSP90 (HSPCA and HSPCB).
40 mixture	Tryptophan--tRNA ligase	Wars, WRS	P32921	X69656.1	gi|55436	113 (12)	-1.5	4.12e-06	-1.7	1.04e-07	54358	53575	6.44	6.79	T1-TrpRS has aminoacylation activity while T2-TrpRS lacks it. T1-TrpRS and T2-TrpRS possess angiostatic activity. T2-TrpRS inhibits fluid shear stress-activated responses of endothelial cells. Regulates ERK, Akt, and eNOS activation pathways that are associated with angiogenesis, cytoskeletal reorganization and shear stress-responsive gene expression (By similarity)
42 mixture	Ezrin	Ezr	P26040	NM_009510.2	gi|83921618	91(28)	-1.4	0.0233	-1.6	4.23e-08	69407	77500	5.83	6.76	robably involved in connections of major cytoskeletal structures to the plasma membrane. In epithelial cells, required for the formation of microvilli and membrane ruffles on the apical pole. Along with PLEKHG6, required for normal macropinocytosis (By similarity).
42 mixture	Moesin	Msn	P26041	NM_010833.2	gi|70778915	192(43)	-1.4	0.0233	-1.6	4.23e-08	67767	77500	6.24	6.76	Probably involved in connections of major cytoskeletal structures to the plasma membrane.
