# Supplementary material for: Changed Expression of Cytoskeleton Proteins During Lung Injury in a Mouse Model of Streptococcus pneumoniae Infection
Source: Front Microbiol. 2018 May 8;9:928. doi: 10.3389/fmicb.2018.00928 (PMC5952171; doi:10.3389/fmicb.2018.00928)
Supplement: Table 2S — Details of the relationships among the proteins identified according to STRING analysis. [file Table_2.XLSX]

## Sheet: enrichment.Process
#pathway ID	pathway description	observed gene count	false discovery rate	matching proteins in your network (IDs)	matching proteins in your network (labels)
GO.0060627	regulation of vesicle-mediated transport	11	9.26e-05	ENSMUSP00000025561,ENSMUSP00000025684,ENSMUSP00000028755,ENSMUSP00000037018,ENSMUSP00000039472,ENSMUSP00000063734,ENSMUSP00000064202,ENSMUSP00000066068,ENSMUSP00000096397,ENSMUSP00000113071,ENSMUSP00000124282	Actn4,Anxa1,Ehd1,Ehd2,Ehd4,Ezr,Fgb,Fgg,Msn,Pard3,Rph3al
GO.0042060	wound healing	9	0.000901	ENSMUSP00000014578,ENSMUSP00000016771,ENSMUSP00000022369,ENSMUSP00000025561,ENSMUSP00000037018,ENSMUSP00000039472,ENSMUSP00000051888,ENSMUSP00000115062,ENSMUSP00000124282	Anxa1,Dsp,Fgb,Fgg,Myh9,Pard3,Plg,Tpm1,Vcl
GO.0007010	cytoskeleton organization	12	0.00594	ENSMUSP00000016771,ENSMUSP00000022629,ENSMUSP00000023797,ENSMUSP00000028062,ENSMUSP00000034133,ENSMUSP00000042266,ENSMUSP00000051888,ENSMUSP00000063734,ENSMUSP00000066068,ENSMUSP00000096397,ENSMUSP00000115062,ENSMUSP00000124282	Actn4,Clasp1,Dpysl2,Dsp,Ehd2,Ezr,Krt4,Myh9,Mylk3,Pard3,Tpm1,Vim
GO.0051050	positive regulation of transport	12	0.00594	ENSMUSP00000022629,ENSMUSP00000024739,ENSMUSP00000025561,ENSMUSP00000025684,ENSMUSP00000037018,ENSMUSP00000039472,ENSMUSP00000063734,ENSMUSP00000064202,ENSMUSP00000066068,ENSMUSP00000096397,ENSMUSP00000113071,ENSMUSP00000124282	Actn4,Anxa1,Dpysl2,Ehd1,Ehd2,Ezr,Fgb,Fgg,Hsp90ab1,Msn,Pard3,Rph3al
GO.0051258	protein polymerization	5	0.00594	ENSMUSP00000001566,ENSMUSP00000037018,ENSMUSP00000039472,ENSMUSP00000042266,ENSMUSP00000051033	Clasp1,Fgb,Fgg,Tuba1c,Tubb5
GO.0016337	single organismal cell-cell adhesion	9	0.00603	ENSMUSP00000016771,ENSMUSP00000022369,ENSMUSP00000025561,ENSMUSP00000037018,ENSMUSP00000039472,ENSMUSP00000063734,ENSMUSP00000113071,ENSMUSP00000115062,ENSMUSP00000124282	Anxa1,Dsp,Ezr,Fgb,Fgg,Msn,Myh9,Pard3,Vcl
GO.0070527	platelet aggregation	4	0.00775	ENSMUSP00000016771,ENSMUSP00000022369,ENSMUSP00000037018,ENSMUSP00000039472	Fgb,Fgg,Myh9,Vcl
GO.0006165	nucleoside diphosphate phosphorylation	4	0.0197	ENSMUSP00000011896,ENSMUSP00000020969,ENSMUSP00000034834,ENSMUSP00000079727	Cmpk2,Eno1,Pgam1,Pkm
GO.0006950	response to stress	20	0.025	ENSMUSP00000003643,ENSMUSP00000014578,ENSMUSP00000016771,ENSMUSP00000022369,ENSMUSP00000024739,ENSMUSP00000025561,ENSMUSP00000026122,ENSMUSP00000030164,ENSMUSP00000031411,ENSMUSP00000031447,ENSMUSP00000032473,ENSMUSP00000034133,ENSMUSP00000037018,ENSMUSP00000039472,ENSMUSP00000051888,ENSMUSP00000066068,ENSMUSP00000115062,ENSMUSP00000119875,ENSMUSP00000124282,ENSMUSP00000134570	Actn4,Aldh2,Anxa1,Anxa3,Ckm,Dsp,Fgb,Fgg,H2-D1,Hsp90ab1,Iigp1,Myh9,Mylk3,P4hb,Pard3,Plg,Pms2,Tpm1,Vcl,Vcp
GO.0007596	blood coagulation	5	0.0311	ENSMUSP00000014578,ENSMUSP00000016771,ENSMUSP00000022369,ENSMUSP00000037018,ENSMUSP00000039472	Fgb,Fgg,Myh9,Plg,Vcl
GO.0032456	endocytic recycling	3	0.0311	ENSMUSP00000025684,ENSMUSP00000028755,ENSMUSP00000096397	Ehd1,Ehd2,Ehd4
GO.0022614	membrane to membrane docking	2	0.0332	ENSMUSP00000063734,ENSMUSP00000113071	Ezr,Msn
GO.0030168	platelet activation	4	0.0332	ENSMUSP00000016771,ENSMUSP00000022369,ENSMUSP00000037018,ENSMUSP00000039472	Fgb,Fgg,Myh9,Vcl
GO.0032879	regulation of localization	17	0.0332	ENSMUSP00000022369,ENSMUSP00000022629,ENSMUSP00000024739,ENSMUSP00000025561,ENSMUSP00000025684,ENSMUSP00000028755,ENSMUSP00000031447,ENSMUSP00000037018,ENSMUSP00000039472,ENSMUSP00000051888,ENSMUSP00000057543,ENSMUSP00000063734,ENSMUSP00000066068,ENSMUSP00000096397,ENSMUSP00000113071,ENSMUSP00000115062,ENSMUSP00000124282	Actn4,Anxa1,Anxa3,Dpysl2,Dsp,Ehd1,Ehd2,Ehd4,Ezr,Fgb,Fgg,Gnai2,Hsp90ab1,Msn,Pard3,Tpm1,Vcl
GO.1901564	organonitrogen compound metabolic process	13	0.0332	ENSMUSP00000003569,ENSMUSP00000003643,ENSMUSP00000011896,ENSMUSP00000020969,ENSMUSP00000026122,ENSMUSP00000030164,ENSMUSP00000033185,ENSMUSP00000034834,ENSMUSP00000046101,ENSMUSP00000079727,ENSMUSP00000080058,ENSMUSP00000081141,ENSMUSP00000124625	Apeh,Ckm,Cmpk2,Eef2,Eno1,Hpx,Inmt,P4hb,Pgam1,Pgd,Pkm,Vcp,Wars
GO.2001137	positive regulation of endocytic recycling	2	0.0332	ENSMUSP00000025684,ENSMUSP00000096397	Ehd1,Ehd2
GO.0043297	apical junction assembly	3	0.0395	ENSMUSP00000022369,ENSMUSP00000066068,ENSMUSP00000124282	Actn4,Pard3,Vcl
GO.0009141	nucleoside triphosphate metabolic process	5	0.0424	ENSMUSP00000011896,ENSMUSP00000020969,ENSMUSP00000030164,ENSMUSP00000034834,ENSMUSP00000079727	Cmpk2,Eno1,Pgam1,Pkm,Vcp
GO.0046496	nicotinamide nucleotide metabolic process	4	0.0424	ENSMUSP00000011896,ENSMUSP00000034834,ENSMUSP00000079727,ENSMUSP00000081141	Eno1,Pgam1,Pgd,Pkm
GO.1902414	protein localization to cell junction	2	0.0424	ENSMUSP00000066068,ENSMUSP00000115062	Actn4,Dsp
GO.1902966	positive regulation of protein localization to early endosome	2	0.0424	ENSMUSP00000063734,ENSMUSP00000113071	Ezr,Msn
GO.0030029	actin filament-based process	7	0.0447	ENSMUSP00000016771,ENSMUSP00000034133,ENSMUSP00000051888,ENSMUSP00000063734,ENSMUSP00000066068,ENSMUSP00000096397,ENSMUSP00000124282	Actn4,Ehd2,Ezr,Myh9,Mylk3,Pard3,Tpm1

## Sheet: enrichment.Function
#pathway ID	pathway description	observed gene count	false discovery rate	matching proteins in your network (IDs)	matching proteins in your network (labels)
GO.0043168	anion binding	25	5.15e-05	ENSMUSP00000001566,ENSMUSP00000001675,ENSMUSP00000003643,ENSMUSP00000016771,ENSMUSP00000020969,ENSMUSP00000024739,ENSMUSP00000025561,ENSMUSP00000025684,ENSMUSP00000028755,ENSMUSP00000031411,ENSMUSP00000031447,ENSMUSP00000032473,ENSMUSP00000034133,ENSMUSP00000034834,ENSMUSP00000046101,ENSMUSP00000051033,ENSMUSP00000057543,ENSMUSP00000064202,ENSMUSP00000096397,ENSMUSP00000104299,ENSMUSP00000105674,…	Aldh2,Anxa1,Anxa3,Ckm,Cmpk2,Dnahc2,Dnahc8,Eef2,Ehd1,Ehd2,Ehd4,Gnai2,Hsp90ab1,Iigp1,Myh9,Mylk3,Pard3,Pkm,Pms2,Rph3al,Stk38l,Tc2n,Tuba1c,Tubb5,Wars
GO.0001882	nucleoside binding	20	5.97e-05	ENSMUSP00000001566,ENSMUSP00000001675,ENSMUSP00000003643,ENSMUSP00000016771,ENSMUSP00000020969,ENSMUSP00000024739,ENSMUSP00000025684,ENSMUSP00000028755,ENSMUSP00000032473,ENSMUSP00000034133,ENSMUSP00000034834,ENSMUSP00000046101,ENSMUSP00000051033,ENSMUSP00000057543,ENSMUSP00000066068,ENSMUSP00000096397,ENSMUSP00000104299,ENSMUSP00000119875,ENSMUSP00000124625,ENSMUSP00000127878	Actn4,Ckm,Cmpk2,Dnahc2,Dnahc8,Eef2,Ehd1,Ehd2,Ehd4,Gnai2,Hsp90ab1,Iigp1,Myh9,Mylk3,Pkm,Pms2,Stk38l,Tuba1c,Tubb5,Wars
GO.0035639	purine ribonucleoside triphosphate binding	20	5.97e-05	ENSMUSP00000001566,ENSMUSP00000001675,ENSMUSP00000003643,ENSMUSP00000016771,ENSMUSP00000020969,ENSMUSP00000024739,ENSMUSP00000025684,ENSMUSP00000028755,ENSMUSP00000030164,ENSMUSP00000032473,ENSMUSP00000034133,ENSMUSP00000034834,ENSMUSP00000046101,ENSMUSP00000051033,ENSMUSP00000057543,ENSMUSP00000096397,ENSMUSP00000104299,ENSMUSP00000119875,ENSMUSP00000124625,ENSMUSP00000127878	Ckm,Cmpk2,Dnahc2,Dnahc8,Eef2,Ehd1,Ehd2,Ehd4,Gnai2,Hsp90ab1,Iigp1,Myh9,Mylk3,Pkm,Pms2,Stk38l,Tuba1c,Tubb5,Vcp,Wars
GO.0097159	organic cyclic compound binding	34	5.97e-05	ENSMUSP00000001566,ENSMUSP00000001675,ENSMUSP00000003643,ENSMUSP00000016771,ENSMUSP00000020969,ENSMUSP00000025561,ENSMUSP00000025684,ENSMUSP00000026122,ENSMUSP00000028062,ENSMUSP00000028755,ENSMUSP00000031411,ENSMUSP00000032473,ENSMUSP00000033185,ENSMUSP00000034133,ENSMUSP00000034834,ENSMUSP00000036585,ENSMUSP00000046101,ENSMUSP00000051033,ENSMUSP00000057543,ENSMUSP00000058321,ENSMUSP00000063734,…	Actn4,Aldh2,Anxa1,Apeh,Ckm,Cmpk2,Dnahc2,Dnahc8,Dsp,Eef2,Ehd1,Ehd2,Ehd4,Ezr,Gnai2,H2-D1,Hpx,Iigp1,Msn,Myh9,Mylk3,P4hb,Pgd,Pkm,Pms2,Ptrf,Pus1,Rxrb,Stk38l,Tuba1c,Tubb5,Vim,Wars,Zfp280d
GO.0097367	carbohydrate derivative binding	22	5.97e-05	ENSMUSP00000001566,ENSMUSP00000001675,ENSMUSP00000003643,ENSMUSP00000016771,ENSMUSP00000020969,ENSMUSP00000022369,ENSMUSP00000024739,ENSMUSP00000025684,ENSMUSP00000028062,ENSMUSP00000028755,ENSMUSP00000032473,ENSMUSP00000034133,ENSMUSP00000034834,ENSMUSP00000046101,ENSMUSP00000051033,ENSMUSP00000057543,ENSMUSP00000066068,ENSMUSP00000096397,ENSMUSP00000104299,ENSMUSP00000119875,ENSMUSP00000124625,…	Actn4,Ckm,Cmpk2,Dnahc2,Dnahc8,Eef2,Ehd1,Ehd2,Ehd4,Gnai2,Hsp90ab1,Iigp1,Myh9,Mylk3,Pkm,Pms2,Stk38l,Tuba1c,Tubb5,Vcl,Vim,Wars
GO.1901363	heterocyclic compound binding	34	5.97e-05	ENSMUSP00000001566,ENSMUSP00000001675,ENSMUSP00000003643,ENSMUSP00000016771,ENSMUSP00000020969,ENSMUSP00000025561,ENSMUSP00000025684,ENSMUSP00000026122,ENSMUSP00000028062,ENSMUSP00000028755,ENSMUSP00000031411,ENSMUSP00000032473,ENSMUSP00000033185,ENSMUSP00000034133,ENSMUSP00000034834,ENSMUSP00000036585,ENSMUSP00000046101,ENSMUSP00000051033,ENSMUSP00000057543,ENSMUSP00000058321,ENSMUSP00000063734,…	Actn4,Aldh2,Anxa1,Apeh,Ckm,Cmpk2,Dnahc2,Dnahc8,Dsp,Eef2,Ehd1,Ehd2,Ehd4,Ezr,Gnai2,H2-D1,Hpx,Iigp1,Msn,Myh9,Mylk3,P4hb,Pgd,Pkm,Pms2,Ptrf,Pus1,Rxrb,Stk38l,Tuba1c,Tubb5,Vim,Wars,Zfp280d
GO.0032550	purine ribonucleoside binding	19	0.00017	ENSMUSP00000001566,ENSMUSP00000001675,ENSMUSP00000003643,ENSMUSP00000016771,ENSMUSP00000020969,ENSMUSP00000024739,ENSMUSP00000025684,ENSMUSP00000028755,ENSMUSP00000032473,ENSMUSP00000034133,ENSMUSP00000034834,ENSMUSP00000046101,ENSMUSP00000051033,ENSMUSP00000057543,ENSMUSP00000096397,ENSMUSP00000104299,ENSMUSP00000119875,ENSMUSP00000124625,ENSMUSP00000127878	Ckm,Cmpk2,Dnahc2,Dnahc8,Eef2,Ehd1,Ehd2,Ehd4,Gnai2,Hsp90ab1,Iigp1,Myh9,Mylk3,Pkm,Pms2,Stk38l,Tuba1c,Tubb5,Wars
GO.0032555	purine ribonucleotide binding	19	0.000186	ENSMUSP00000001566,ENSMUSP00000001675,ENSMUSP00000003643,ENSMUSP00000016771,ENSMUSP00000020969,ENSMUSP00000024739,ENSMUSP00000025684,ENSMUSP00000028755,ENSMUSP00000032473,ENSMUSP00000034133,ENSMUSP00000034834,ENSMUSP00000046101,ENSMUSP00000051033,ENSMUSP00000057543,ENSMUSP00000096397,ENSMUSP00000104299,ENSMUSP00000119875,ENSMUSP00000124625,ENSMUSP00000127878	Ckm,Cmpk2,Dnahc2,Dnahc8,Eef2,Ehd1,Ehd2,Ehd4,Gnai2,Hsp90ab1,Iigp1,Myh9,Mylk3,Pkm,Pms2,Stk38l,Tuba1c,Tubb5,Wars
GO.0000166	nucleotide binding	21	0.000194	ENSMUSP00000001566,ENSMUSP00000001675,ENSMUSP00000003643,ENSMUSP00000016771,ENSMUSP00000020969,ENSMUSP00000024739,ENSMUSP00000025684,ENSMUSP00000028755,ENSMUSP00000031411,ENSMUSP00000032473,ENSMUSP00000034133,ENSMUSP00000034834,ENSMUSP00000046101,ENSMUSP00000051033,ENSMUSP00000057543,ENSMUSP00000081141,ENSMUSP00000096397,ENSMUSP00000104299,ENSMUSP00000119875,ENSMUSP00000124625,ENSMUSP00000127878	Aldh2,Ckm,Cmpk2,Dnahc2,Dnahc8,Eef2,Ehd1,Ehd2,Ehd4,Gnai2,Hsp90ab1,Iigp1,Myh9,Mylk3,Pgd,Pkm,Pms2,Stk38l,Tuba1c,Tubb5,Wars
GO.0005198	structural molecule activity	10	0.000194	ENSMUSP00000022369,ENSMUSP00000023797,ENSMUSP00000025561,ENSMUSP00000028062,ENSMUSP00000037018,ENSMUSP00000039472,ENSMUSP00000051033,ENSMUSP00000051888,ENSMUSP00000071078,ENSMUSP00000115062	Anxa1,Cope,Dsp,Fgb,Fgg,Krt4,Tpm1,Tuba1c,Vcl,Vim
GO.0005525	GTP binding	9	0.000194	ENSMUSP00000001566,ENSMUSP00000024739,ENSMUSP00000025684,ENSMUSP00000028755,ENSMUSP00000032473,ENSMUSP00000046101,ENSMUSP00000051033,ENSMUSP00000057543,ENSMUSP00000096397	Eef2,Ehd1,Ehd2,Ehd4,Gnai2,Hsp90ab1,Iigp1,Tuba1c,Tubb5
GO.0036094	small molecule binding	22	0.000216	ENSMUSP00000001566,ENSMUSP00000001675,ENSMUSP00000003643,ENSMUSP00000016771,ENSMUSP00000020969,ENSMUSP00000024739,ENSMUSP00000025684,ENSMUSP00000028755,ENSMUSP00000031411,ENSMUSP00000032473,ENSMUSP00000034133,ENSMUSP00000034834,ENSMUSP00000046101,ENSMUSP00000051033,ENSMUSP00000057543,ENSMUSP00000066068,ENSMUSP00000081141,ENSMUSP00000096397,ENSMUSP00000104299,ENSMUSP00000119875,ENSMUSP00000124625,…	Actn4,Aldh2,Ckm,Cmpk2,Dnahc2,Dnahc8,Eef2,Ehd1,Ehd2,Ehd4,Gnai2,Hsp90ab1,Iigp1,Myh9,Mylk3,Pgd,Pkm,Pms2,Stk38l,Tuba1c,Tubb5,Wars
GO.0032403	protein complex binding	11	0.000293	ENSMUSP00000001566,ENSMUSP00000016771,ENSMUSP00000024739,ENSMUSP00000028062,ENSMUSP00000034834,ENSMUSP00000042266,ENSMUSP00000051888,ENSMUSP00000057543,ENSMUSP00000063734,ENSMUSP00000066068,ENSMUSP00000134570	Actn4,Clasp1,Ezr,Gnai2,H2-D1,Hsp90ab1,Myh9,Pkm,Tpm1,Tubb5,Vim
GO.0005515	protein binding	31	0.000359	ENSMUSP00000001566,ENSMUSP00000011896,ENSMUSP00000014578,ENSMUSP00000016771,ENSMUSP00000022369,ENSMUSP00000022529,ENSMUSP00000022629,ENSMUSP00000023797,ENSMUSP00000024739,ENSMUSP00000025561,ENSMUSP00000025684,ENSMUSP00000028062,ENSMUSP00000030164,ENSMUSP00000031447,ENSMUSP00000032473,ENSMUSP00000034834,ENSMUSP00000036585,ENSMUSP00000037018,ENSMUSP00000039472,ENSMUSP00000042266,ENSMUSP00000046101,…	Actn4,Anxa1,Anxa3,Clasp1,Dpysl2,Dsp,Eef2,Ehd1,Ehd2,Ezr,Fgb,Fgg,Gnai2,H2-D1,Hsp90ab1,Iigp1,Krt4,Msn,Myh9,Pard3,Pgam1,Pkm,Plg,Rph3al,Rxrb,Tkt,Tpm1,Tubb5,Vcl,Vcp,Vim
GO.0017111	nucleoside-triphosphatase activity	11	0.000421	ENSMUSP00000001566,ENSMUSP00000016771,ENSMUSP00000025561,ENSMUSP00000030164,ENSMUSP00000032473,ENSMUSP00000046101,ENSMUSP00000051033,ENSMUSP00000057543,ENSMUSP00000104299,ENSMUSP00000119875,ENSMUSP00000127878	Anxa1,Dnahc2,Dnahc8,Eef2,Gnai2,Iigp1,Myh9,Pms2,Tuba1c,Tubb5,Vcp
GO.0003723	RNA binding	16	0.000522	ENSMUSP00000016771,ENSMUSP00000024739,ENSMUSP00000025561,ENSMUSP00000026122,ENSMUSP00000028062,ENSMUSP00000030164,ENSMUSP00000034834,ENSMUSP00000046101,ENSMUSP00000058321,ENSMUSP00000063734,ENSMUSP00000066068,ENSMUSP00000080058,ENSMUSP00000083844,ENSMUSP00000113071,ENSMUSP00000115062,ENSMUSP00000134570	Actn4,Anxa1,Apeh,Dsp,Eef2,Ezr,H2-D1,Hsp90ab1,Msn,Myh9,P4hb,Pkm,Ptrf,Pus1,Vcp,Vim
GO.0005488	binding	45	0.000924	ENSMUSP00000001566,ENSMUSP00000001675,ENSMUSP00000003643,ENSMUSP00000011896,ENSMUSP00000014578,ENSMUSP00000016771,ENSMUSP00000020969,ENSMUSP00000022369,ENSMUSP00000022529,ENSMUSP00000022629,ENSMUSP00000023797,ENSMUSP00000025563,ENSMUSP00000026122,ENSMUSP00000028062,ENSMUSP00000028755,ENSMUSP00000030164,ENSMUSP00000031411,ENSMUSP00000032473,ENSMUSP00000033185,ENSMUSP00000034133,ENSMUSP00000037018,…	Aldh2,Apeh,Ckm,Clasp1,Cmpk2,Dnahc2,Dnahc8,Dpysl2,Dsp,Eef2,Ehd4,Eno1,Ezr,Fgb,Fgg,Fth1,Gnai2,Hpx,Iigp1,Krt4,Morc4,Msn,Myh9,Mylk3,P4hb,Pard3,Pgam1,Pgd,Plg,Pms2,Ptrf,Pus1,Rph3al,Selenbp1,Stk38l,Tc2n,Tkt,Tpm1,Tuba1c,Tubb5,Vcl,Vcp,Vim,Wars,Zfp280d
GO.0003824	catalytic activity	31	0.000988	ENSMUSP00000001566,ENSMUSP00000001675,ENSMUSP00000003569,ENSMUSP00000003643,ENSMUSP00000011896,ENSMUSP00000014578,ENSMUSP00000016771,ENSMUSP00000020969,ENSMUSP00000022239,ENSMUSP00000022508,ENSMUSP00000022529,ENSMUSP00000022629,ENSMUSP00000025561,ENSMUSP00000025563,ENSMUSP00000030164,ENSMUSP00000031411,ENSMUSP00000032473,ENSMUSP00000034133,ENSMUSP00000034834,ENSMUSP00000046101,ENSMUSP00000051033,…	Aldh2,Anxa1,Apeh,Ckm,Cmpk2,Dnahc2,Dnahc8,Dpysl2,Eef2,Ehd2,Eno1,Fth1,Gnai2,Iigp1,Inmt,Myh9,Mylk3,Parp8,Pgam1,Pgd,Pkm,Plg,Pms2,Ptpn20,Pus1,Stk38l,Tkt,Tuba1c,Tubb5,Vcp,Wars
GO.0043167	ion binding	32	0.000996	ENSMUSP00000001566,ENSMUSP00000001675,ENSMUSP00000003643,ENSMUSP00000016771,ENSMUSP00000020969,ENSMUSP00000022529,ENSMUSP00000024739,ENSMUSP00000025563,ENSMUSP00000025684,ENSMUSP00000028755,ENSMUSP00000031411,ENSMUSP00000032473,ENSMUSP00000033185,ENSMUSP00000034133,ENSMUSP00000034834,ENSMUSP00000036585,ENSMUSP00000037018,ENSMUSP00000046101,ENSMUSP00000051033,ENSMUSP00000057543,ENSMUSP00000064202,…	Actn4,Aldh2,Ckm,Cmpk2,Dnahc2,Dnahc8,Eef2,Ehd1,Ehd2,Ehd4,Eno1,Fgg,Fth1,Gnai2,Hpx,Hsp90ab1,Iigp1,Morc4,Myh9,Mylk3,Pard3,Pkm,Pms2,Rph3al,Rxrb,Stk38l,Tc2n,Tkt,Tuba1c,Tubb5,Wars,Zfp280d
GO.0005544	calcium-dependent phospholipid binding	4	0.00105	ENSMUSP00000025561,ENSMUSP00000031447,ENSMUSP00000064202,ENSMUSP00000105674	Anxa1,Anxa3,Rph3al,Tc2n
GO.0005524	ATP binding	15	0.00165	ENSMUSP00000001675,ENSMUSP00000003643,ENSMUSP00000016771,ENSMUSP00000020969,ENSMUSP00000024739,ENSMUSP00000025684,ENSMUSP00000028755,ENSMUSP00000030164,ENSMUSP00000034133,ENSMUSP00000034834,ENSMUSP00000096397,ENSMUSP00000104299,ENSMUSP00000119875,ENSMUSP00000124625,ENSMUSP00000127878	Ckm,Cmpk2,Dnahc2,Dnahc8,Ehd1,Ehd2,Ehd4,Hsp90ab1,Myh9,Mylk3,Pkm,Pms2,Stk38l,Vcp,Wars
GO.0044822	poly(A) RNA binding	13	0.00207	ENSMUSP00000016771,ENSMUSP00000024739,ENSMUSP00000026122,ENSMUSP00000030164,ENSMUSP00000034834,ENSMUSP00000046101,ENSMUSP00000058321,ENSMUSP00000063734,ENSMUSP00000066068,ENSMUSP00000080058,ENSMUSP00000083844,ENSMUSP00000115062,ENSMUSP00000134570	Actn4,Apeh,Dsp,Eef2,Ezr,H2-D1,Hsp90ab1,Myh9,P4hb,Pkm,Ptrf,Pus1,Vcp
GO.0019834	phospholipase A2 inhibitor activity	2	0.0069	ENSMUSP00000025561,ENSMUSP00000031447	Anxa1,Anxa3
GO.0032559	adenyl ribonucleotide binding	14	0.00818	ENSMUSP00000001675,ENSMUSP00000003643,ENSMUSP00000016771,ENSMUSP00000020969,ENSMUSP00000024739,ENSMUSP00000025684,ENSMUSP00000028755,ENSMUSP00000034133,ENSMUSP00000034834,ENSMUSP00000096397,ENSMUSP00000104299,ENSMUSP00000119875,ENSMUSP00000124625,ENSMUSP00000127878	Ckm,Cmpk2,Dnahc2,Dnahc8,Ehd1,Ehd2,Ehd4,Hsp90ab1,Myh9,Mylk3,Pkm,Pms2,Stk38l,Wars
GO.0016787	hydrolase activity	17	0.00954	ENSMUSP00000001566,ENSMUSP00000011896,ENSMUSP00000014578,ENSMUSP00000016771,ENSMUSP00000022508,ENSMUSP00000022629,ENSMUSP00000025561,ENSMUSP00000030164,ENSMUSP00000032473,ENSMUSP00000046101,ENSMUSP00000051033,ENSMUSP00000057543,ENSMUSP00000080058,ENSMUSP00000096397,ENSMUSP00000104299,ENSMUSP00000119875,ENSMUSP00000127878	Anxa1,Apeh,Dnahc2,Dnahc8,Dpysl2,Eef2,Ehd2,Gnai2,Iigp1,Myh9,Pgam1,Plg,Pms2,Ptpn20,Tuba1c,Tubb5,Vcp
GO.0051015	actin filament binding	4	0.0121	ENSMUSP00000016771,ENSMUSP00000051888,ENSMUSP00000063734,ENSMUSP00000066068	Actn4,Ezr,Myh9,Tpm1
GO.0005509	calcium ion binding	8	0.0254	ENSMUSP00000025561,ENSMUSP00000025684,ENSMUSP00000028755,ENSMUSP00000031447,ENSMUSP00000064202,ENSMUSP00000066068,ENSMUSP00000096397,ENSMUSP00000105674	Actn4,Anxa1,Anxa3,Ehd1,Ehd2,Ehd4,Rph3al,Tc2n
GO.0003924	GTPase activity	5	0.0374	ENSMUSP00000001566,ENSMUSP00000032473,ENSMUSP00000046101,ENSMUSP00000051033,ENSMUSP00000057543	Eef2,Gnai2,Iigp1,Tuba1c,Tubb5
GO.0005200	structural constituent of cytoskeleton	3	0.0402	ENSMUSP00000028062,ENSMUSP00000051033,ENSMUSP00000051888	Tpm1,Tuba1c,Vim
GO.0042288	MHC class I protein binding	2	0.0402	ENSMUSP00000001566,ENSMUSP00000030164	Tubb5,Vcp
GO.0019900	kinase binding	7	0.0436	ENSMUSP00000011896,ENSMUSP00000022629,ENSMUSP00000024739,ENSMUSP00000046101,ENSMUSP00000113071,ENSMUSP00000115062,ENSMUSP00000124282	Dpysl2,Dsp,Eef2,Hsp90ab1,Msn,Pard3,Pgam1
GO.0016887	ATPase activity	6	0.0465	ENSMUSP00000016771,ENSMUSP00000025561,ENSMUSP00000030164,ENSMUSP00000104299,ENSMUSP00000119875,ENSMUSP00000127878	Anxa1,Dnahc2,Dnahc8,Myh9,Pms2,Vcp

## Sheet: enrichment.Component
#pathway ID	pathway description	observed gene count	false discovery rate	matching proteins in your network (IDs)	matching proteins in your network (labels)
GO.0065010	extracellular membrane-bounded organelle	36	1.8e-14	ENSMUSP00000011896,ENSMUSP00000014578,ENSMUSP00000016771,ENSMUSP00000022369,ENSMUSP00000022529,ENSMUSP00000022629,ENSMUSP00000024739,ENSMUSP00000025561,ENSMUSP00000025563,ENSMUSP00000025684,ENSMUSP00000026122,ENSMUSP00000028062,ENSMUSP00000028755,ENSMUSP00000030164,ENSMUSP00000031411,ENSMUSP00000031447,ENSMUSP00000032473,ENSMUSP00000033185,ENSMUSP00000034834,ENSMUSP00000037018,ENSMUSP00000039472,…	Actn4,Aldh2,Anxa1,Anxa3,Apeh,Clasp1,Dpysl2,Dsp,Eef2,Ehd1,Ehd2,Ehd4,Ezr,Fgb,Fgg,Fth1,Gnai2,H2-D1,Hpx,Hsp90ab1,Iigp1,Msn,Myh9,P4hb,Pgam1,Pgd,Pkm,Plg,Selenbp1,Serpina3k,Serpinb1a,Tkt,Vcl,Vcp,Vim,Wars
GO.0070062	extracellular exosome	35	7.51e-14	ENSMUSP00000011896,ENSMUSP00000014578,ENSMUSP00000016771,ENSMUSP00000022369,ENSMUSP00000022529,ENSMUSP00000022629,ENSMUSP00000024739,ENSMUSP00000025561,ENSMUSP00000025563,ENSMUSP00000025684,ENSMUSP00000026122,ENSMUSP00000028062,ENSMUSP00000028755,ENSMUSP00000030164,ENSMUSP00000031411,ENSMUSP00000031447,ENSMUSP00000033185,ENSMUSP00000034834,ENSMUSP00000037018,ENSMUSP00000039472,ENSMUSP00000042095,…	Actn4,Aldh2,Anxa1,Anxa3,Apeh,Clasp1,Dpysl2,Dsp,Eef2,Ehd1,Ehd2,Ehd4,Ezr,Fgb,Fgg,Fth1,Gnai2,H2-D1,Hpx,Hsp90ab1,Msn,Myh9,P4hb,Pgam1,Pgd,Pkm,Plg,Selenbp1,Serpina3k,Serpinb1a,Tkt,Vcl,Vcp,Vim,Wars
GO.0031982	vesicle	37	2.57e-12	ENSMUSP00000011896,ENSMUSP00000014578,ENSMUSP00000016771,ENSMUSP00000022369,ENSMUSP00000022529,ENSMUSP00000022629,ENSMUSP00000024739,ENSMUSP00000025561,ENSMUSP00000025563,ENSMUSP00000025684,ENSMUSP00000026122,ENSMUSP00000028062,ENSMUSP00000028755,ENSMUSP00000030164,ENSMUSP00000031411,ENSMUSP00000031447,ENSMUSP00000033185,ENSMUSP00000034834,ENSMUSP00000037018,ENSMUSP00000039472,ENSMUSP00000042095,…	Actn4,Aldh2,Anxa1,Anxa3,Apeh,Clasp1,Cope,Dpysl2,Dsp,Eef2,Ehd1,Ehd2,Ehd4,Ezr,Fgb,Fgg,Fth1,Gnai2,H2-D1,Hpx,Hsp90ab1,Msn,Myh9,P4hb,Pgam1,Pgd,Pkm,Plg,Selenbp1,Serpina3k,Serpinb1a,Tkt,Tuba1c,Vcl,Vcp,Vim,Wars
GO.0031988	membrane-bounded vesicle	36	4.97e-12	ENSMUSP00000011896,ENSMUSP00000014578,ENSMUSP00000016771,ENSMUSP00000022369,ENSMUSP00000022529,ENSMUSP00000022629,ENSMUSP00000024739,ENSMUSP00000025561,ENSMUSP00000025563,ENSMUSP00000025684,ENSMUSP00000026122,ENSMUSP00000028062,ENSMUSP00000028755,ENSMUSP00000030164,ENSMUSP00000031411,ENSMUSP00000031447,ENSMUSP00000033185,ENSMUSP00000034834,ENSMUSP00000037018,ENSMUSP00000039472,ENSMUSP00000042095,…	Actn4,Aldh2,Anxa1,Anxa3,Apeh,Clasp1,Cope,Dpysl2,Dsp,Eef2,Ehd1,Ehd2,Ehd4,Ezr,Fgb,Fgg,Fth1,Gnai2,H2-D1,Hpx,Hsp90ab1,Msn,Myh9,P4hb,Pgam1,Pgd,Pkm,Plg,Selenbp1,Serpina3k,Serpinb1a,Tkt,Vcl,Vcp,Vim,Wars
GO.0044421	extracellular region part	36	4.32e-11	ENSMUSP00000003643,ENSMUSP00000011896,ENSMUSP00000016771,ENSMUSP00000022369,ENSMUSP00000022529,ENSMUSP00000022629,ENSMUSP00000024739,ENSMUSP00000025561,ENSMUSP00000025563,ENSMUSP00000025684,ENSMUSP00000026122,ENSMUSP00000028062,ENSMUSP00000028755,ENSMUSP00000030164,ENSMUSP00000031411,ENSMUSP00000031447,ENSMUSP00000032473,ENSMUSP00000033185,ENSMUSP00000034834,ENSMUSP00000037018,ENSMUSP00000039472,…	Actn4,Aldh2,Anxa1,Anxa3,Apeh,Ckm,Clasp1,Dpysl2,Dsp,Eef2,Ehd1,Ehd2,Ehd4,Ezr,Fgb,Fgg,Fth1,Gnai2,H2-D1,Hpx,Hsp90ab1,Iigp1,Msn,Myh9,P4hb,Pgam1,Pgd,Pkm,Selenbp1,Serpina3k,Serpinb1a,Tkt,Vcl,Vcp,Vim,Wars
GO.0005576	extracellular region	36	3.29e-09	ENSMUSP00000003643,ENSMUSP00000011896,ENSMUSP00000016771,ENSMUSP00000022369,ENSMUSP00000022529,ENSMUSP00000022629,ENSMUSP00000024739,ENSMUSP00000025561,ENSMUSP00000025563,ENSMUSP00000025684,ENSMUSP00000026122,ENSMUSP00000028062,ENSMUSP00000028755,ENSMUSP00000030164,ENSMUSP00000031411,ENSMUSP00000031447,ENSMUSP00000032473,ENSMUSP00000033185,ENSMUSP00000034834,ENSMUSP00000037018,ENSMUSP00000039472,…	Actn4,Aldh2,Anxa1,Anxa3,Apeh,Ckm,Clasp1,Dpysl2,Dsp,Eef2,Ehd1,Ehd2,Ehd4,Ezr,Fgb,Fgg,Fth1,Gnai2,H2-D1,Hpx,Hsp90ab1,Iigp1,Msn,Myh9,P4hb,Pgam1,Pgd,Pkm,Selenbp1,Serpina3k,Serpinb1a,Tkt,Vcl,Vcp,Vim,Wars
GO.0043209	myelin sheath	10	6.08e-08	ENSMUSP00000011896,ENSMUSP00000022529,ENSMUSP00000022629,ENSMUSP00000025684,ENSMUSP00000030164,ENSMUSP00000034834,ENSMUSP00000063734,ENSMUSP00000079727,ENSMUSP00000113071,ENSMUSP00000124282	Dpysl2,Ehd1,Eno1,Ezr,Msn,Pard3,Pgam1,Pkm,Tkt,Vcp
GO.0005938	cell cortex	8	2.27e-05	ENSMUSP00000016771,ENSMUSP00000022369,ENSMUSP00000037018,ENSMUSP00000039472,ENSMUSP00000042266,ENSMUSP00000063734,ENSMUSP00000066068,ENSMUSP00000124282	Actn4,Clasp1,Ezr,Fgb,Fgg,Myh9,Pard3,Vcl
GO.0072562	blood microparticle	6	4.45e-05	ENSMUSP00000014578,ENSMUSP00000033185,ENSMUSP00000037018,ENSMUSP00000039472,ENSMUSP00000042095,ENSMUSP00000113071	Fgb,Fgg,Hpx,Msn,Plg,Serpina3k
GO.0005856	cytoskeleton	19	4.53e-05	ENSMUSP00000001566,ENSMUSP00000001675,ENSMUSP00000016771,ENSMUSP00000022369,ENSMUSP00000022508,ENSMUSP00000022629,ENSMUSP00000023797,ENSMUSP00000028062,ENSMUSP00000051033,ENSMUSP00000057543,ENSMUSP00000063734,ENSMUSP00000066068,ENSMUSP00000104299,ENSMUSP00000113071,ENSMUSP00000115062,ENSMUSP00000115679,ENSMUSP00000119875,ENSMUSP00000124282,ENSMUSP00000127878	Actn4,Cep128,Dnahc2,Dnahc8,Dpysl2,Dsp,Ezr,Gnai2,Krt4,Msn,Myh9,Pard3,Pms2,Ptpn20,Stk38l,Tuba1c,Tubb5,Vcl,Vim
GO.0005912	adherens junction	10	6.73e-05	ENSMUSP00000016771,ENSMUSP00000022369,ENSMUSP00000025561,ENSMUSP00000026122,ENSMUSP00000028062,ENSMUSP00000063734,ENSMUSP00000066068,ENSMUSP00000113071,ENSMUSP00000115062,ENSMUSP00000124282	Actn4,Anxa1,Dsp,Ezr,Msn,Myh9,P4hb,Pard3,Vcl,Vim
GO.0044430	cytoskeletal part	15	0.000231	ENSMUSP00000001566,ENSMUSP00000016771,ENSMUSP00000022369,ENSMUSP00000022508,ENSMUSP00000022629,ENSMUSP00000023797,ENSMUSP00000028062,ENSMUSP00000051033,ENSMUSP00000057543,ENSMUSP00000063734,ENSMUSP00000066068,ENSMUSP00000104299,ENSMUSP00000115679,ENSMUSP00000124282,ENSMUSP00000127878	Actn4,Cep128,Dnahc2,Dnahc8,Dpysl2,Ezr,Gnai2,Krt4,Myh9,Pard3,Ptpn20,Tuba1c,Tubb5,Vcl,Vim
GO.0005737	cytoplasm	46	0.000246	ENSMUSP00000001675,ENSMUSP00000003569,ENSMUSP00000003643,ENSMUSP00000011896,ENSMUSP00000016771,ENSMUSP00000020969,ENSMUSP00000022369,ENSMUSP00000022508,ENSMUSP00000022629,ENSMUSP00000025563,ENSMUSP00000025684,ENSMUSP00000026122,ENSMUSP00000028062,ENSMUSP00000028755,ENSMUSP00000030164,ENSMUSP00000031411,ENSMUSP00000031447,ENSMUSP00000032473,ENSMUSP00000034133,ENSMUSP00000034834,ENSMUSP00000037018,…	Actn4,Aldh2,Anxa3,Apeh,Cep128,Ckm,Clasp1,Cmpk2,Cope,Dnahc2,Dnahc8,Dpysl2,Dsp,Eef2,Ehd1,Ehd2,Ehd4,Eno1,Ezr,Fgb,Fgg,Fth1,H2-D1,Iigp1,Inmt,Msn,Myh9,Mylk3,P4hb,Pard3,Pgam1,Pgd,Pkm,Pms2,Ptpn20,Ptrf,Pus1,Selenbp1,Serpinb1a,Stk38l,Tpm1,Tuba1c,Vcl,Vcp,Vim,Wars
GO.0044444	cytoplasmic part	36	0.000353	ENSMUSP00000003569,ENSMUSP00000011896,ENSMUSP00000016771,ENSMUSP00000020969,ENSMUSP00000022369,ENSMUSP00000022629,ENSMUSP00000025563,ENSMUSP00000025684,ENSMUSP00000026122,ENSMUSP00000028062,ENSMUSP00000028755,ENSMUSP00000030164,ENSMUSP00000031411,ENSMUSP00000031447,ENSMUSP00000032473,ENSMUSP00000034133,ENSMUSP00000034834,ENSMUSP00000037018,ENSMUSP00000039472,ENSMUSP00000042266,ENSMUSP00000051033,…	Actn4,Aldh2,Anxa3,Cep128,Clasp1,Cmpk2,Cope,Dnahc2,Dnahc8,Dpysl2,Ehd1,Ehd2,Ehd4,Eno1,Ezr,Fgb,Fgg,Fth1,Gnai2,H2-D1,Iigp1,Inmt,Myh9,Mylk3,P4hb,Pard3,Pgam1,Pkm,Ptrf,Pus1,Selenbp1,Tpm1,Tuba1c,Vcl,Vcp,Vim
GO.0043234	protein complex	26	0.000379	ENSMUSP00000001566,ENSMUSP00000022369,ENSMUSP00000022508,ENSMUSP00000022629,ENSMUSP00000023797,ENSMUSP00000024739,ENSMUSP00000025561,ENSMUSP00000026122,ENSMUSP00000028062,ENSMUSP00000030164,ENSMUSP00000037018,ENSMUSP00000039472,ENSMUSP00000051033,ENSMUSP00000051888,ENSMUSP00000057543,ENSMUSP00000058321,ENSMUSP00000063734,ENSMUSP00000066068,ENSMUSP00000071078,ENSMUSP00000079727,ENSMUSP00000083844,…	Actn4,Anxa1,Cope,Dnahc2,Dnahc8,Dpysl2,Eno1,Ezr,Fgb,Fgg,Gnai2,H2-D1,Hsp90ab1,Krt4,P4hb,Pard3,Pms2,Ptpn20,Ptrf,Pus1,Tpm1,Tuba1c,Tubb5,Vcl,Vcp,Vim
GO.0001931	uropod	3	0.000506	ENSMUSP00000016771,ENSMUSP00000063734,ENSMUSP00000113071	Ezr,Msn,Myh9
GO.0031254	cell trailing edge	3	0.000506	ENSMUSP00000016771,ENSMUSP00000063734,ENSMUSP00000113071	Ezr,Msn,Myh9
GO.0070161	anchoring junction	9	0.000551	ENSMUSP00000016771,ENSMUSP00000022369,ENSMUSP00000025561,ENSMUSP00000026122,ENSMUSP00000028062,ENSMUSP00000063734,ENSMUSP00000066068,ENSMUSP00000113071,ENSMUSP00000124282	Actn4,Anxa1,Ezr,Msn,Myh9,P4hb,Pard3,Vcl,Vim
GO.0005622	intracellular	51	0.000966	ENSMUSP00000001675,ENSMUSP00000003569,ENSMUSP00000003643,ENSMUSP00000011896,ENSMUSP00000014578,ENSMUSP00000020969,ENSMUSP00000022239,ENSMUSP00000022369,ENSMUSP00000022508,ENSMUSP00000022529,ENSMUSP00000023797,ENSMUSP00000025563,ENSMUSP00000025684,ENSMUSP00000026122,ENSMUSP00000028062,ENSMUSP00000028755,ENSMUSP00000030164,ENSMUSP00000031411,ENSMUSP00000031447,ENSMUSP00000032473,ENSMUSP00000034133,…	Actn4,Aldh2,Anxa3,Apeh,Cep128,Ckm,Cmpk2,Cope,Dnahc2,Dnahc8,Dsp,Eef2,Ehd1,Ehd2,Ehd4,Eno1,Ezr,Fgb,Fgg,Fth1,H2-D1,Iigp1,Inmt,Krt4,Mdm1,Morc4,Msn,Mylk3,P4hb,Pard3,Parp8,Pgam1,Pgd,Pkm,Plg,Pms2,Ptpn20,Ptrf,Pus1,Rxrb,Selenbp1,Serpinb1a,Stk38l,Tc2n,Tkt,Tuba1c,Vcl,Vcp,Vim,Wars,Zfp280d
GO.0071944	cell periphery	26	0.000966	ENSMUSP00000014578,ENSMUSP00000022369,ENSMUSP00000024739,ENSMUSP00000025561,ENSMUSP00000025684,ENSMUSP00000026122,ENSMUSP00000028062,ENSMUSP00000028755,ENSMUSP00000031447,ENSMUSP00000034834,ENSMUSP00000037018,ENSMUSP00000039472,ENSMUSP00000042266,ENSMUSP00000046101,ENSMUSP00000051888,ENSMUSP00000057543,ENSMUSP00000058321,ENSMUSP00000064202,ENSMUSP00000066068,ENSMUSP00000079727,ENSMUSP00000096397,…	Actn4,Anxa1,Anxa3,Clasp1,Dsp,Eef2,Ehd1,Ehd2,Ehd4,Eno1,Fgb,Fgg,Gnai2,H2-D1,Hsp90ab1,Msn,P4hb,Pard3,Pkm,Plg,Ptrf,Rph3al,Tc2n,Tpm1,Vcl,Vim
GO.0005913	cell-cell adherens junction	4	0.00119	ENSMUSP00000016771,ENSMUSP00000022369,ENSMUSP00000115062,ENSMUSP00000124282	Dsp,Myh9,Pard3,Vcl
GO.0044424	intracellular part	50	0.00119	ENSMUSP00000001675,ENSMUSP00000003569,ENSMUSP00000003643,ENSMUSP00000011896,ENSMUSP00000014578,ENSMUSP00000020969,ENSMUSP00000022369,ENSMUSP00000022508,ENSMUSP00000022529,ENSMUSP00000023797,ENSMUSP00000025563,ENSMUSP00000025684,ENSMUSP00000026122,ENSMUSP00000028062,ENSMUSP00000028755,ENSMUSP00000030164,ENSMUSP00000031411,ENSMUSP00000031447,ENSMUSP00000032473,ENSMUSP00000034133,ENSMUSP00000034834,…	Actn4,Aldh2,Anxa3,Apeh,Cep128,Ckm,Cmpk2,Cope,Dnahc2,Dnahc8,Dsp,Eef2,Ehd1,Ehd2,Ehd4,Eno1,Ezr,Fgb,Fgg,Fth1,H2-D1,Iigp1,Inmt,Krt4,Mdm1,Morc4,Msn,Mylk3,P4hb,Pard3,Pgam1,Pgd,Pkm,Plg,Pms2,Ptpn20,Ptrf,Pus1,Rxrb,Selenbp1,Serpinb1a,Stk38l,Tc2n,Tkt,Tuba1c,Vcl,Vcp,Vim,Wars,Zfp280d
GO.0032991	macromolecular complex	27	0.00145	ENSMUSP00000014578,ENSMUSP00000022369,ENSMUSP00000022508,ENSMUSP00000022629,ENSMUSP00000023797,ENSMUSP00000024739,ENSMUSP00000025561,ENSMUSP00000026122,ENSMUSP00000028062,ENSMUSP00000030164,ENSMUSP00000037018,ENSMUSP00000039472,ENSMUSP00000046101,ENSMUSP00000051033,ENSMUSP00000051888,ENSMUSP00000057543,ENSMUSP00000058321,ENSMUSP00000063734,ENSMUSP00000066068,ENSMUSP00000071078,ENSMUSP00000079727,…	Actn4,Anxa1,Cope,Dnahc2,Dnahc8,Dpysl2,Eef2,Eno1,Ezr,Fgb,Fgg,Gnai2,H2-D1,Hsp90ab1,Krt4,P4hb,Pard3,Plg,Pms2,Ptpn20,Ptrf,Pus1,Tpm1,Tuba1c,Vcl,Vcp,Vim
GO.0005829	cytosol	16	0.00149	ENSMUSP00000001566,ENSMUSP00000003569,ENSMUSP00000011896,ENSMUSP00000016771,ENSMUSP00000020969,ENSMUSP00000022629,ENSMUSP00000024739,ENSMUSP00000025561,ENSMUSP00000028062,ENSMUSP00000030164,ENSMUSP00000034133,ENSMUSP00000057543,ENSMUSP00000058321,ENSMUSP00000063734,ENSMUSP00000079727,ENSMUSP00000088349	Anxa1,Cmpk2,Dpysl2,Eno1,Ezr,Gnai2,Hsp90ab1,Inmt,Myh9,Mylk3,Pgam1,Ptrf,Selenbp1,Tubb5,Vcp,Vim
GO.0030863	cortical cytoskeleton	4	0.00253	ENSMUSP00000016771,ENSMUSP00000022369,ENSMUSP00000042266,ENSMUSP00000066068	Actn4,Clasp1,Myh9,Vcl
GO.0043226	organelle	48	0.00323	ENSMUSP00000001675,ENSMUSP00000011896,ENSMUSP00000020969,ENSMUSP00000022369,ENSMUSP00000022508,ENSMUSP00000022529,ENSMUSP00000023797,ENSMUSP00000025563,ENSMUSP00000025684,ENSMUSP00000026122,ENSMUSP00000028062,ENSMUSP00000028755,ENSMUSP00000030164,ENSMUSP00000031411,ENSMUSP00000031447,ENSMUSP00000032473,ENSMUSP00000033185,ENSMUSP00000034834,ENSMUSP00000036585,ENSMUSP00000037018,ENSMUSP00000039472,…	Actn4,Aldh2,Anxa3,Apeh,Cep128,Cmpk2,Cope,Dnahc2,Dnahc8,Dsp,Eef2,Ehd1,Ehd2,Ehd4,Ezr,Fgb,Fgg,Fth1,Gnai2,H2-D1,Hpx,Iigp1,Krt4,Mdm1,Morc4,Msn,P4hb,Pard3,Pgam1,Pgd,Pkm,Pms2,Ptpn20,Ptrf,Pus1,Rxrb,Selenbp1,Serpina3k,Serpinb1a,Stk38l,Tc2n,Tkt,Tuba1c,Vcl,Vcp,Vim,Wars,Zfp280d
GO.0005886	plasma membrane	24	0.00475	ENSMUSP00000014578,ENSMUSP00000022369,ENSMUSP00000024739,ENSMUSP00000025561,ENSMUSP00000025684,ENSMUSP00000026122,ENSMUSP00000028062,ENSMUSP00000028755,ENSMUSP00000031447,ENSMUSP00000034834,ENSMUSP00000037018,ENSMUSP00000039472,ENSMUSP00000046101,ENSMUSP00000051888,ENSMUSP00000057543,ENSMUSP00000058321,ENSMUSP00000064202,ENSMUSP00000079727,ENSMUSP00000096397,ENSMUSP00000105674,ENSMUSP00000113071,…	Anxa1,Anxa3,Dsp,Eef2,Ehd1,Ehd2,Ehd4,Eno1,Fgb,Fgg,Gnai2,H2-D1,Hsp90ab1,Msn,P4hb,Pard3,Pkm,Plg,Ptrf,Rph3al,Tc2n,Tpm1,Vcl,Vim
GO.0005925	focal adhesion	7	0.00531	ENSMUSP00000022369,ENSMUSP00000025561,ENSMUSP00000026122,ENSMUSP00000028062,ENSMUSP00000063734,ENSMUSP00000066068,ENSMUSP00000113071	Actn4,Anxa1,Ezr,Msn,P4hb,Vcl,Vim
GO.0015630	microtubule cytoskeleton	11	0.00585	ENSMUSP00000001566,ENSMUSP00000022508,ENSMUSP00000022629,ENSMUSP00000051033,ENSMUSP00000057543,ENSMUSP00000063734,ENSMUSP00000104299,ENSMUSP00000115679,ENSMUSP00000119875,ENSMUSP00000124282,ENSMUSP00000127878	Cep128,Dnahc2,Dnahc8,Dpysl2,Ezr,Gnai2,Pard3,Pms2,Ptpn20,Tuba1c,Tubb5
GO.0043232	intracellular non-membrane-bounded organelle	22	0.00603	ENSMUSP00000001675,ENSMUSP00000016771,ENSMUSP00000022369,ENSMUSP00000022508,ENSMUSP00000022629,ENSMUSP00000023797,ENSMUSP00000025684,ENSMUSP00000028062,ENSMUSP00000030164,ENSMUSP00000051033,ENSMUSP00000057543,ENSMUSP00000063734,ENSMUSP00000066068,ENSMUSP00000083844,ENSMUSP00000088349,ENSMUSP00000104299,ENSMUSP00000113071,ENSMUSP00000115062,ENSMUSP00000115679,ENSMUSP00000119875,ENSMUSP00000124282,…	Actn4,Cep128,Dnahc2,Dnahc8,Dpysl2,Dsp,Ehd1,Ezr,Gnai2,Krt4,Msn,Myh9,Pard3,Pms2,Ptpn20,Pus1,Selenbp1,Stk38l,Tuba1c,Vcl,Vcp,Vim
GO.0005577	fibrinogen complex	2	0.00614	ENSMUSP00000037018,ENSMUSP00000039472	Fgb,Fgg
GO.0043227	membrane-bounded organelle	45	0.00712	ENSMUSP00000011896,ENSMUSP00000020969,ENSMUSP00000022369,ENSMUSP00000022508,ENSMUSP00000022529,ENSMUSP00000022629,ENSMUSP00000023797,ENSMUSP00000025563,ENSMUSP00000025684,ENSMUSP00000026122,ENSMUSP00000028062,ENSMUSP00000028755,ENSMUSP00000030164,ENSMUSP00000031411,ENSMUSP00000031447,ENSMUSP00000032473,ENSMUSP00000033185,ENSMUSP00000034834,ENSMUSP00000036585,ENSMUSP00000037018,ENSMUSP00000039472,…	Actn4,Aldh2,Anxa3,Apeh,Clasp1,Cmpk2,Cope,Dpysl2,Dsp,Eef2,Ehd1,Ehd2,Ehd4,Ezr,Fgb,Fgg,Fth1,Gnai2,H2-D1,Hpx,Iigp1,Krt4,Mdm1,Morc4,Msn,P4hb,Pgam1,Pgd,Pkm,Pms2,Ptpn20,Ptrf,Pus1,Rxrb,Selenbp1,Serpina3k,Serpinb1a,Tc2n,Tkt,Tuba1c,Vcl,Vcp,Vim,Wars,Zfp280d
GO.0043229	intracellular organelle	44	0.00829	ENSMUSP00000001675,ENSMUSP00000014578,ENSMUSP00000020969,ENSMUSP00000022369,ENSMUSP00000022508,ENSMUSP00000022529,ENSMUSP00000023797,ENSMUSP00000025563,ENSMUSP00000025684,ENSMUSP00000026122,ENSMUSP00000028062,ENSMUSP00000028755,ENSMUSP00000030164,ENSMUSP00000031411,ENSMUSP00000031447,ENSMUSP00000032473,ENSMUSP00000034834,ENSMUSP00000036585,ENSMUSP00000037018,ENSMUSP00000039472,ENSMUSP00000051033,…	Actn4,Aldh2,Anxa3,Apeh,Cep128,Cmpk2,Cope,Dnahc2,Dnahc8,Dsp,Ehd1,Ehd2,Ehd4,Ezr,Fgb,Fgg,Fth1,Gnai2,H2-D1,Iigp1,Krt4,Mdm1,Morc4,Msn,P4hb,Pard3,Pgd,Pkm,Plg,Pms2,Ptpn20,Ptrf,Pus1,Rxrb,Selenbp1,Stk38l,Tc2n,Tkt,Tuba1c,Vcl,Vcp,Vim,Wars,Zfp280d
GO.0005903	brush border	4	0.00849	ENSMUSP00000016771,ENSMUSP00000022369,ENSMUSP00000024739,ENSMUSP00000063734	Ezr,Hsp90ab1,Myh9,Vcl
GO.0055038	recycling endosome membrane	3	0.00918	ENSMUSP00000025684,ENSMUSP00000028755,ENSMUSP00000096397	Ehd1,Ehd2,Ehd4
GO.0044446	intracellular organelle part	33	0.00949	ENSMUSP00000020969,ENSMUSP00000022369,ENSMUSP00000022508,ENSMUSP00000022529,ENSMUSP00000022629,ENSMUSP00000023797,ENSMUSP00000024739,ENSMUSP00000025561,ENSMUSP00000025563,ENSMUSP00000025684,ENSMUSP00000026122,ENSMUSP00000028062,ENSMUSP00000028755,ENSMUSP00000030164,ENSMUSP00000031411,ENSMUSP00000031447,ENSMUSP00000032473,ENSMUSP00000051033,ENSMUSP00000057543,ENSMUSP00000063734,ENSMUSP00000066068,…	Actn4,Aldh2,Anxa1,Anxa3,Apeh,Cep128,Cmpk2,Cope,Dnahc2,Dnahc8,Dpysl2,Ehd1,Ehd2,Ehd4,Ezr,Fth1,Gnai2,H2-D1,Hsp90ab1,Iigp1,Krt4,Morc4,P4hb,Pard3,Pms2,Ptpn20,Pus1,Selenbp1,Tkt,Tuba1c,Vcl,Vcp,Vim
GO.0016323	basolateral plasma membrane	5	0.0102	ENSMUSP00000024739,ENSMUSP00000025561,ENSMUSP00000063734,ENSMUSP00000113071,ENSMUSP00000115062	Anxa1,Dsp,Ezr,Hsp90ab1,Msn
GO.0098805	whole membrane	14	0.0135	ENSMUSP00000022369,ENSMUSP00000024739,ENSMUSP00000025561,ENSMUSP00000025684,ENSMUSP00000028755,ENSMUSP00000031447,ENSMUSP00000051888,ENSMUSP00000057543,ENSMUSP00000058321,ENSMUSP00000071078,ENSMUSP00000096397,ENSMUSP00000113071,ENSMUSP00000115062,ENSMUSP00000134570	Anxa1,Anxa3,Cope,Dsp,Ehd1,Ehd2,Ehd4,Gnai2,H2-D1,Hsp90ab1,Msn,Ptrf,Tpm1,Vcl
GO.0005858	axonemal dynein complex	2	0.0146	ENSMUSP00000104299,ENSMUSP00000127878	Dnahc2,Dnahc8
GO.0005615	extracellular space	11	0.0157	ENSMUSP00000003643,ENSMUSP00000025561,ENSMUSP00000033185,ENSMUSP00000037018,ENSMUSP00000039472,ENSMUSP00000042095,ENSMUSP00000063734,ENSMUSP00000066068,ENSMUSP00000075690,ENSMUSP00000088349,ENSMUSP00000113071	Actn4,Anxa1,Ckm,Ezr,Fgb,Fgg,Hpx,Msn,Selenbp1,Serpina3k,Serpinb1a
GO.0001725	stress fiber	3	0.0173	ENSMUSP00000016771,ENSMUSP00000051888,ENSMUSP00000066068	Actn4,Myh9,Tpm1
GO.0005874	microtubule	6	0.0173	ENSMUSP00000001566,ENSMUSP00000022508,ENSMUSP00000022629,ENSMUSP00000051033,ENSMUSP00000104299,ENSMUSP00000127878	Dnahc2,Dnahc8,Dpysl2,Ptpn20,Tuba1c,Tubb5
GO.0005916	fascia adherens	2	0.0192	ENSMUSP00000022369,ENSMUSP00000115062	Dsp,Vcl
GO.0030139	endocytic vesicle	4	0.0227	ENSMUSP00000025563,ENSMUSP00000025684,ENSMUSP00000031447,ENSMUSP00000134570	Anxa3,Ehd1,Fth1,H2-D1
GO.0043231	intracellular membrane-bounded organelle	40	0.0257	ENSMUSP00000014578,ENSMUSP00000020969,ENSMUSP00000022508,ENSMUSP00000022529,ENSMUSP00000022629,ENSMUSP00000023797,ENSMUSP00000025563,ENSMUSP00000025684,ENSMUSP00000026122,ENSMUSP00000028062,ENSMUSP00000028755,ENSMUSP00000030164,ENSMUSP00000031411,ENSMUSP00000031447,ENSMUSP00000032473,ENSMUSP00000034834,ENSMUSP00000036585,ENSMUSP00000037018,ENSMUSP00000039472,ENSMUSP00000042266,ENSMUSP00000051033,…	Actn4,Aldh2,Anxa3,Apeh,Clasp1,Cmpk2,Cope,Dpysl2,Dsp,Ehd1,Ehd2,Ehd4,Ezr,Fgb,Fgg,Fth1,Gnai2,H2-D1,Iigp1,Krt4,Mdm1,Morc4,Msn,P4hb,Pgd,Pkm,Plg,Pms2,Ptpn20,Ptrf,Pus1,Rxrb,Selenbp1,Tc2n,Tkt,Tuba1c,Vcp,Vim,Wars,Zfp280d
GO.0005634	nucleus	29	0.0278	ENSMUSP00000020969,ENSMUSP00000022508,ENSMUSP00000022529,ENSMUSP00000023797,ENSMUSP00000024739,ENSMUSP00000025561,ENSMUSP00000025563,ENSMUSP00000030164,ENSMUSP00000032473,ENSMUSP00000034834,ENSMUSP00000036585,ENSMUSP00000051033,ENSMUSP00000057543,ENSMUSP00000058321,ENSMUSP00000063734,ENSMUSP00000066068,ENSMUSP00000071078,ENSMUSP00000080058,ENSMUSP00000081141,ENSMUSP00000083844,ENSMUSP00000084663,…	Actn4,Anxa1,Apeh,Cmpk2,Cope,Dsp,Ezr,Fth1,Gnai2,Hsp90ab1,Iigp1,Krt4,Mdm1,Morc4,Msn,Pgd,Pkm,Pms2,Ptpn20,Ptrf,Pus1,Rxrb,Selenbp1,Tc2n,Tkt,Tuba1c,Vcp,Wars,Zfp280d
GO.0045121	membrane raft	5	0.0278	ENSMUSP00000022369,ENSMUSP00000057543,ENSMUSP00000058321,ENSMUSP00000063734,ENSMUSP00000096397	Ehd2,Ezr,Gnai2,Ptrf,Vcl
GO.0031091	platelet alpha granule	2	0.0344	ENSMUSP00000037018,ENSMUSP00000039472	Fgb,Fgg
GO.0009986	cell surface	8	0.0346	ENSMUSP00000014578,ENSMUSP00000016771,ENSMUSP00000023797,ENSMUSP00000024739,ENSMUSP00000025561,ENSMUSP00000037018,ENSMUSP00000039472,ENSMUSP00000134570	Anxa1,Fgb,Fgg,H2-D1,Hsp90ab1,Krt4,Myh9,Plg
GO.0016023	cytoplasmic membrane-bounded vesicle	9	0.0346	ENSMUSP00000024739,ENSMUSP00000025563,ENSMUSP00000025684,ENSMUSP00000026122,ENSMUSP00000031447,ENSMUSP00000037018,ENSMUSP00000039472,ENSMUSP00000071078,ENSMUSP00000134570	Anxa3,Cope,Ehd1,Fgb,Fgg,Fth1,H2-D1,Hsp90ab1,P4hb
GO.0031528	microvillus membrane	2	0.0454	ENSMUSP00000063734,ENSMUSP00000113071	Ezr,Msn
GO.0098552	side of membrane	6	0.0454	ENSMUSP00000014578,ENSMUSP00000037018,ENSMUSP00000039472,ENSMUSP00000057543,ENSMUSP00000063734,ENSMUSP00000134570	Ezr,Fgb,Fgg,Gnai2,H2-D1,Plg
